# Supplementary material for: Exploring mental functions utilised by male youth team-based ball-sport athletes within academy programs: a systematic review and meta-aggregation
Source: Front Sports Act Living. 2024 Oct 17;6:1453817. doi: 10.3389/fspor.2024.1453817 (PMC11524844; doi:10.3389/fspor.2024.1453817)
Supplement: Supplementary Table S2 — Critical appraisal scores. [file Table2.xlsx]

## Sheet: Critical appraisal scores
Supplementary File 1. Critical Appraisal Scores
Author (Year)	Appraiser	Screening Questions		MMAT (Randomised study)					MMAT (Non-randomised study)					MMAT (Descriptive Studies)					MMAT (Mixed Methods Studies)
		S1	S2	2.1	2.2	2.3	2.4	2.5	3.1	3.2	3.3	3.4	3.5	4.1	4.2	4.3	4.4	4.5	5.1	5.2	5.3	5.4	5.5			%
Adie (2012)	JW	1	1						1	1	0	1	1												0.857143
	NM	1	1						1	1	1	1	1												1
	C	1	1						1	1	1	1	1												1	100
Bakker (2011)	JW	1	1											1	1	0	1	1							0.857143
	NM	1	1											1	1	1	1	1							1
	C	1	1											1	1	1	1	1							1	100
Barker (2014)	JW	1	1																1	1	1	1	0		0.857143
	NM	1	1																1	1	1	1	1		1
	C	1	1																1	1	1	1	1		1	100
Barraclough (2022)	JW	1	1						1	1	1	1	1												1
	NM	1	1						1	1	0	1	1												0.857143
	C	1	1						1	1	0	1	1												0.857143	85.7143
Beavan et al., (2022)	JW	1	1											1	1	1	0	1							0.857143
	NM	1	1											1	0	1	0	1							0.714286
	C	1	1											1	1	1	0	1							0.857143	85.7143
Bennett (2020)	JW	1	1											1	1	1	0	1							0.857143
	NM	1	1											1	1	1	0	1							0.857143
	C	1	1											1	1	1	0	1							0.857143	85.7143
Blakelock (2016)	JW	1	1						1	1	0	0	1												0.714286
	NM	1	1						0	1	1	0	1												0.714286
	C	1	1						1	1	1	0	1												0.857143	85.7143
Bolckmans (2023)	JW	1	1											1	1	1	1	0							0.857143
	NM	1	1											1	1	1	0	0							0.714286
	C	1	1											1	1	1	0	0							0.714286	71.4286
Cheval (2017)	JW	1	1											1	1	1	1	1							1
	NM	1	1											1	0	1	1	1							0.857143
	C	1	1											1	0	1	1	1							0.857143	85.7143
Crust (2010)	JW	1	1											1	1	0	1	1							0.857143
	NM	1	1											1	0	1	0	1							0.714286
	C	1	1											1	0	1	0	1							0.714286	71.4286
Csaki (2017)	JW	1	1											1	1	0	1	1							0.857143
	NM	1	1											1	1	1	1	1							1
	C	1	1											1	1	1	1	1							1	100
Cumming (2018)	JW	1	1											1	1	1	1	1							1
	NM	1	1											1	1	1	1	1							1
	C	1	1											1	1	1	1	1							1	100
Curran (2013)	JW	1	1						1	0	1	0	1												0.714286
	NM	1	1						0	1	0	1	1												0.714286
	C	1	1						0	1	0	1	1												0.714286	71.4286
Elferink Gemser (2004)	JW	1	1						1	1	1	1	1												1
	NM	1	1						0	1	1	1	1												0.857143
	C	1	1						0	1	1	1	1												0.857143	85.7143
Elferink Gemser (2006)	JW	1	1						1	0	1	1	1												0.857143
	NM	1	1						0	1	1	1	1												0.857143
	C	1	1						0	1	1	1	1												0.857143	85.7143
Elferink Gemser (2007)	JW	1	1						1	1	0	1	1												0.857143
	NM	1	1						0	1	0	1	1												0.714286
	C	1	1						1	1	0	1	1												0.857143	85.7143
Erikstad (2018)	JW	1	1						1	1	1	1	1												1
	NM	1	1						1	1	1	1	1												1
	C	1	1						1	1	1	1	1												1	100
Feichtinger and Honer (2015)	JW	1	1						1	1	1	1	1												1
	NM	1	1						1	1	1	1	1												1
	C	1	1						1	1	1	1	1												1	100
Harwood (2015)	JW	1	1						0	0	1	1	1												0.714286
	NM	1	1						0	1	1	0	1												0.714286
	C	1	1						0	1	1	0	1												0.714286	71.4286
Hauw et al., (2021)	JW	1	1						1	1	0	1	1												0.857143
	NM	1	1						1	1	0	1	1												0.857143
	C	1	1						1	1	0	1	1												0.857143	85.7143
Hendry (2014)	JW	1	1						1	1	1	1	1												1
	NM	1	1						0	1	1	1	1												0.857143
	C	1	1						1	1	1	1	1												1	100
Hendry (2019)	JW	1	1						1	1	1	1	1												1
	NM	1	1						0	1	1	1	1												0.857143
	C	1	1						0	1	1	1	1												0.857143	85.7143
Hill (2019)	JW	1	1											1	1	1	1	1							1
	NM	1	1											1	1	1	1	1							1
	C	1	1											1	1	1	1	1							1	100
Huijgen (2014)	JW	1	1						1	1	1	1	1												1
	NM	1	1						0	1	1	1	1												0.857143
	C	1	1						0	1	1	1	1												0.857143	85.7143
Ivarsson (2015)	JW	1	1						1	1	1	1	1												1
	NM	1	1						1	1	1	1	1												1
	C	1	1						1	1	1	1	1												1	100
Joseph et al., (2021)	JW	1	1						1	1	0	1	1												0.857143
	NM	1	1						1	1	0	1	1												0.857143
	C	1	1						1	1	0	1	1												0.857143	85.7143
Jordana (2022)	JW	1	1						1	1	1	1	1												1
	NM	1	1						1	1	1	1	1												1
	C	1	1						1	1	1	1	1												1	100
Karvussanu (2011)	JW	1	1						1	1	1	1	1												1
	NM	1	1						0	1	1	1	1												0.857143
	C	1	1						1	1	1	1	1												1	100
Kelly (2020)	JW	1	1						1	1	1	1	1												1
	NM	1	1						1	1	1	1	1												1
	C	1	1						1	1	1	1	1												1	100
Kelly (2023)	JW	1	1						1	1	1	0	1												0.857143
	NM	1	1						1	1	1	0	1												0.857143
	C	1	1						1	1	1	0	1												0.857143	85.7143
Larkin (2023)	JW	1	1						1	1	0	1	1												0.857143
	NM	1	1						1	1	0	1	1
	C	1	1						1	1	0	1	1
Laurin (2008)	JW	1	1	1	1	1	0	1																	0.857143
	NM	1	1	1	0	1	0	1																	0.714286
	C	1	1	1	1	1	0	1																	0.857143	85.7143
McAuley et al., (2022)	JW	1	1						1	1	1	1	1												1
	NM	1	1						1	1	0	1	1												0.857143
	C	1	1						1	1	1	1	1												1	100
Mitchell (2014)	JW	1	1											1	1	1	1	1							1
	NM	1	1											1	0	1	0	1							0.714286
	C	1	1											1	0	1	0	1							0.714286	71.4286
Mouloud (2019)	JW	1	1											1	0	0	1	1							0.714286
	NM	1	1											1	0	1	0	1							0.714286
	C	1	1											1	0	0	0	1							0.571429	57.1429
Reilly (2000)	JW	1	1						1	1	1	1	1												1
	NM	1	1						0	1	1	0	1												0.714286
	C	1	1						0	1	1	0	1												0.714286	71.4286
Ronald (2018)	JW	1	1											1	1	1	1	1							1
	NM	1	1											1	1	1	1	1							1
	C	1	1											1	1	1	1	1							1	100
Rongen (2020)	JW	1	1						1	1	0	1	1												0.857143
	NM	1	1						1	1	0	1	1												0.857143
	C	1	1						1	1	0	1	1												0.857143	85.7143
Rumbold (2020)	JW	1	1											1	1	1	0	1							0.857143
	NM	1	1											1	0	1	0	1							0.714286
	C	1	1											1	0	1	0	1							0.714286	71.4286
Sagar (2010)	JW	1	1																1	1	1	1	1		1
	NM	1	1																1	1	1	1	1		1
	C	1	1																1	1	1	1	1		1	100
Saward (2019)	JW	1	1											1	1	1	0	1							0.857143
	NM	1	1											1	1	1	0	1							0.857143
	C	1	1											1	1	1	0	1							0.857143	85.7143
Schorer (2010)	JW	1	1						1	1	1	1	1												1
	NM	1	1						1	1	1	1	1												1
	C	1	1						1	1	1	1	1												1	100
Sieghartsleitner (2019)	JW	1	1						0	1	1	1	1												0.857143
	NM	1	1						0	1	1	1	1												0.857143
	C	1	1						0	1	1	1	1												0.857143	85.7143
Toering (2012)	JW	1	1						1	1	1	1	1												1
	NM	1	1						1	1	1	1	1												1
	C	1	1						1	1	1	1	1												1	100
Tredrea (2017)	JW	1	1						1	1	1	1	1												1
	NM	1	1						0	1	1	1	1												0.857143
	C	1	1						1	1	1	1	1												1	100
Turner (2013)	JW	1	1						1	0	1	1	1												0.857143
	NM	1	1						0	1	1	1	1												0.857143
	C	1	1						0	1	1	1	1												0.857143	85.7143
Wachsmuth (2023)	JW	1	1						1	1	1	1	1												1
	NM	1	1						1	1	1	1	1												1
	C	1	1						1	1	1	1	1												1	100
Wolff (2019)	JW	1	1						1	1	1	1	1												1
	NM	1	1						1	1	1	1	1												1
	C	1	1						1	1	1	1	1												1	100
Zuber and Conzelmann (2014)	JW	1	1						1	1	1	1	1												1
	NM	1	1						0	1	1	1	1												0.857143
	C	1	1						0	1	1	1	1												0.857143	85.7143
Zuber (2015)	JW	1	1						1	1	1	1	1												1
	NM	1	1						0	1	1	0	1												0.714286
	C	1	1						0	1	1	0	1												0.714286	71.4286
Zuber (2016)	JW	1	1						1	1	1	1	1												1
	NM	1	1						0	1	1	1	1												0.857143
	C	1	1						0	1	1	1	1												0.857143	85.7143
