# Supplementary material for: Exploring mental functions utilised by male youth team-based ball-sport athletes within academy programs: a systematic review and meta-aggregation
Source: Front Sports Act Living. 2024 Oct 17;6:1453817. doi: 10.3389/fspor.2024.1453817 (PMC11524844; doi:10.3389/fspor.2024.1453817)
Supplement: Supplementary Table S3 — Data extraction Table. [file Table3.xlsx]

## Sheet: Data extraction table
Author	Year	Title	Aims	Participants	Psychometric Tools	Type of psychometric value	Psychometric value reported in studies	Source of psychometric value	Results					Critical Appraisal of Methodological Value
									Mental function (psychological attributes)	Sample	Mean	SD	Results in relation to stated aims	MMAT Score	MMAT % Score
Adie, J. W., Duda, J. L., & Ntoumanis, N.	2012	Perceived coach-autonomy support, basic need satisfaction and the well- and ill-being of elite youth soccer players: A longitudinal investigation	First, the potential changes in the trajectories of the well- and ill-being outcomes were examined over the two-year period. Second, within person changes and between-person mean differences in these trajectories were tested as a function of perceived coach-autonomy support. Third, the assumed temporal patterns of perceived coach-autonomy support predicting the three basic psychological needs wer…	n= 54, 11-18 years, soccer academy, England	Health Care Climate Questionnaire	Cronbach's alpha	α = 0.87	Author calculated	Autonomy support - All	91	5.21	0.91	Linear increase in subjective vitality (B = 0.25; p < 0.05) over 2 seasons. Emotional and physical exhaustion significant increase (B = 0.35; p < 0.01) Percieved coach autonomy support predicted within person changes (B = 0.37 ; p < 0.0014) and between person (B = 0.47; p < 0.001) Emotional and physical exhaustion between person-person changes in coach autonomy support acted as a negative predict…	7 / 7	1
					Most satisfying event questionnaire	Cronbach's alpha	α = 0.65	Author calculated	Autonomy - All	91	3.33	0.79
					Intrinsic Motivation Inventory	Cronbach's alpha	α = 0.77	Author calculated	Competence - All	91	5.59	0.73
					Feelings of relatedness in the workplace	Cronbach's alpha	α = 0.88	Author calculated	Relatedness - All	91	4.11	0.66
					Subjective Vitality Scale	Cronbach's alpha	α = 0.89	Author calculated	Subjective Vitality - All	91	5.43	0.94
					Athlete Burnout Questionnaire	Cronbach's alpha	α = 0.87	Author calculated	Exhaustion - All	91	1.91	0.76
					Health Care Climate Questionnaire	Cronbach's alpha	α = 0.89	Author calculated	Autonomy support - Mid season 1	88	5.4	0.92
					Most satisfying event questionnaire	Cronbach's alpha	α = 0.64	Author calculated	Autonomy - Mid season 1	88	3.6	0.7
					Intrinsic Motivation Inventory	Cronbach's alpha	α = 0.76	Author calculated	Competence - Mid season 1	88	5.66	0.76
					Feelings of relatedness in the workplace	Cronbach's alpha	α = 0.91	Author calculated	Relatedness - Mid season 1	88	4.22	0.7
					Subjective Vitality Scale	Cronbach's alpha	α = 0.84	Author calculated	Subjective Vitality - Mid season 1	88	5.6	0.88
					Athlete Burnout Questionnaire	Cronbach's alpha	α = 0.92	Author calculated	Exhaustion - Mid season 1	88	2.03	0.85
					Health Care Climate Questionnaire	Cronbach's alpha	α = 0.88	Author calculated	Autonomy support - End of season 1	78	5.6	0.96
					Most satisfying event questionnaire	Cronbach's alpha	α = 0.60	Author calculated	Autonomy - End of season 1	78	3.54	0.7
					Intrinsic Motivation Inventory	Cronbach's alpha	α = 0.74	Author calculated	Competence - End of season 1	78	5.65	0.9
					Feelings of relatedness in the workplace	Cronbach's alpha	α = 0.90	Author calculated	Relatedness - End of season 1	78	4.24	0.76
					Subjective Vitality Scale	Cronbach's alpha	α = 0.86	Author calculated	Subjective Vitality - End of season 1	78	5.63	0.95
					Athlete Burnout Questionnaire	Cronbach's alpha	α = 0.94	Author calculated	Exhaustion - End of season 1	78	2.31	1.01
					Health Care Climate Questionnaire	Cronbach's alpha	α = 0.90	Author calculated	Autonomy support - Beginning season 2	62	5.31	1.05
					Most satisfying event questionnaire	Cronbach's alpha	α = 0.82	Author calculated	Autonomy - Beginning season 2	62	3.4	0.89
					Intrinsic Motivation Inventory	Cronbach's alpha	α = 0.81	Author calculated	Competence - Beginning season 2	62	5.75	0.73
					Feelings of relatedness in the workplace	Cronbach's alpha	α = 0.90	Author calculated	Relatedness - Beginning season 2	62	4.2	0.78
					Subjective Vitality Scale	Cronbach's alpha	α = 0.81	Author calculated	Subjective Vitality - Beginning season 2	62	5.69	0.86
					Athlete Burnout Questionnaire	Cronbach's alpha	α = 0.94	Author calculated	Exhaustion - Beginning season 2	62	2.31	1.01
					Health Care Climate Questionnaire	Cronbach's alpha	α = 0.92	Author calculated	Autonomy support - Mid season 2	61	5.1	1.07
					Most satisfying event questionnaire	Cronbach's alpha	α = 0.68	Author calculated	Autonomy - Mid season 2	61	3.39	0.73
					Intrinsic Motivation Inventory	Cronbach's alpha	α = 0.84	Author calculated	Competence - Mid season 2	61	5.86	0.78
					Feelings of relatedness in the workplace	Cronbach's alpha	α = 0.88	Author calculated	Relatedness - Mid season 2	61	4.4	0.69
					Subjective Vitality Scale	Cronbach's alpha	α = 0.85	Author calculated	Subjective Vitality - Mid season 2	61	5.6	1.02
					Athlete Burnout Questionnaire	Cronbach's alpha	α = 0.94	Author calculated	Exhaustion - Mid season 2	61	2.36	0.98
					Health Care Climate Questionnaire	Cronbach's alpha	α = 0.68	Author calculated	Autonomy support - End season 2	54	5.11	1.28
					Most satisfying event questionnaire	Cronbach's alpha	α = 0.69	Author calculated	Autonomy - End season 2	54	3.6	0.7
					Intrinsic Motivation Inventory	Cronbach's alpha	α = 0.69	Author calculated	Competence - End season 2	54	5.88	0.75
					Feelings of relatedness in the workplace	Cronbach's alpha	α = 0.92	Author calculated	Relatedness - End season 2	54	4.25	0.74
					Subjective Vitality Scale	Cronbach's alpha	α = 0.81	Author calculated	Subjective Vitality - End season 2	54	5.68	1.07
					Athlete Burnout Questionnaire	Cronbach's alpha	α = 0.92	Author calculated	Exhaustion - End season 2	54	2.24	0.89
					Health Care Climate Questionnaire	Cronbach's alpha	α = 0.90	Author calculated	Autonomy support - All	54	5.23	0.74
					Most satisfying event questionnaire	Cronbach's alpha	α = 0.68	Author calculated	Autonomy - All	54	3.44	0.49
					Intrinsic Motivation Inventory	Cronbach's alpha	α = 0.77	Author calculated	Competence - All	54	5.68	0.52
					Feelings of relatedness in the workplace	Cronbach's alpha	α = 0.90	Author calculated	Relatedness - All	54	4.2	0.5
					Subjective Vitality Scale	Cronbach's alpha	α = 0.84	Author calculated	Subjective Vitality - All	54	5.57	0.7
					Athlete Burnout Questionnaire	Cronbach's alpha	α = 0.92	Author calculated	Exhaustion - All	54	2.14	0.64
Bakker, A. B., Oerlemans, W., Demerouti, E., Slot, B. B., & Ali, D. K.,	2011	Flow and performance: A study among talented Dutch soccer players	The level of flow experienced at the individual level is higher when the game result at the team level is a draw than when the result is win or loose. Soccer players’ environmental resources, including autonomy, social support from the coach, and performance feedback have a positive relationship with their experienced flow. Flow is positively related to self-ratings of performance. Flow is positi…	n= 398, 14-18 years, soccer academies, Netherlands	Job Content Instrument	Cronbach's alpha	α = 0.61	Author calculated	Autonomy	398	2.61	0.68	Social support from coach (t = 3.03; p < 0.01) and performance feedback (t = 2.45; p < 0.01) are significantly and positively associated with flow. Social support from the coach (t = 2.67; p < 0.01) was positively associated with self-rated performance. Flow was positively realted to self-related performance (t = 17.49; p < 0.001)	7 / 7	1
					Flow State Scale	Cronbach's alpha	α = 0.91	Author calculated	Flow	398	3.54	0.48
Barker, J. B., Evans, A. L., Coffee, P., Slater, M. J., & McCarthy, P. J.	2014	Consulting on Tour: A Dual-Phase Personal-Disclosure Mutual-Sharing Intervention and Group Functioning in Elite Youth Cricket	To explore the effects of a dual-phase PDMS intervention upon social identity, social identity content, and collective efficacy in the context of elite youth cricket, while outlining important issues to be considered when delivering PDMS in applied practice.	n= 15 males, 15-18 years, cricket academy, UK	Social Identification Questionnaire	Nil	Not reported	Not reported	Social identity - T1	15	4.8	1.01	Changes over time in levels of social identity (F 1.89, 26.42 = 13.79; p < 0.01, n2 = 0.50). Significant sequential increase after PDMS1 (p < 0.01). Friendships conent significantly changed over time (F 3, 42 = 6.50; p < 0.01; n2 = 0.32). Significant sequential increased after PDMS1 (p < 0.05) Group perceptions of the improtance of results content signifcantly changed (F 3,42 = 4.82; p < 0.01; n2…	7 / 7	1
					Social Identification Questionnaire	Nil	Not reported	Not reported	Friendship identity content - T1	15	4.6	1.06
					Social Identification Questionnaire	Nil	Not reported	Not reported	Results identity content - T1	15	5.47	0.99
					Collective Efficacy Questionnaire	Cronbach's alpha	α = 0.80 - 0.85	Author calculated	Collective efficacy - T1	15	5.59	0.42
Barraclough, J., Grecic, D., & Harper, D.	2022	Examining the psychological characteristics of developing excellence profiles of male english youth soccer players: Differences across age and performance levels	To examine differences in the seven PCDE factors across age groups and performance levels in male English youth soccer players using the PCDEQ2.	n= 294, 12-18 years, soccer academy, England	Psychological characteristics for developing excellence version 2	Cronbach's alpha	α = 0.74 - 0.93	Author calculated	Adverse response to failure - Category 1	113	3.22	0.88	Significant main effects found between age groups and adverse response to failure ( H (4) = 24.21; p < 0.001; d = 0.49), imagery and active preparation (H (4) = 21.31; p < 0.001; d = 0.48) and perfectionistic tendencies (H (4) = 30.60; p < 0.001; d = 0.57). Significant main effects were found between categories of participation on adverse response to failure (H (3) = 31.31; p < 0.001; d = 0.59), …	6 / 7	0.857
					Psychological characteristics for developing excellence version 2	Cronbach's alpha	α = 0.74 - 0.93	Author calculated	Imagery and active preparation - Category 1	113	4.05	0.85
					Psychological characteristics for developing excellence version 2	Cronbach's alpha	α = 0.74 - 0.93	Author calculated	Self-directed control and management - Category 1	113	4.52	0.71
					Psychological characteristics for developing excellence version 2	Cronbach's alpha	α = 0.74 - 0.93	Author calculated	Perfectionistic tendencies - Category 1	113	3.66	0.76
					Psychological characteristics for developing excellence version 2	Cronbach's alpha	α = 0.74 - 0.93	Author calculated	Seeking and using social support - Category 1	113	4.29	0.9
					Psychological characteristics for developing excellence version 2	Cronbach's alpha	α = 0.74 - 0.93	Author calculated	Active coping - Category 1	113	4.56	0.71
					Psychological characteristics for developing excellence version 2	Cronbach's alpha	α = 0.74 - 0.93	Author calculated	Clinical indicators - Category 1	113	2.18	0.8
					Psychological characteristics for developing excellence version 2	Cronbach's alpha	α = 0.74 - 0.93	Author calculated	Adverse response to failure - Category 2	63	3.13	0.83
					Psychological characteristics for developing excellence version 2	Cronbach's alpha	α = 0.74 - 0.93	Author calculated	Imagery and active preparation - Category 2	63	3.71	0.57
					Psychological characteristics for developing excellence version 2	Cronbach's alpha	α = 0.74 - 0.93	Author calculated	Self-directed control and management - Category 2	63	4.37	0.51
					Psychological characteristics for developing excellence version 2	Cronbach's alpha	α = 0.74 - 0.93	Author calculated	Perfectionistic tendencies - Category 2	63	3.38	0.6
					Psychological characteristics for developing excellence version 2	Cronbach's alpha	α = 0.74 - 0.93	Author calculated	Seeking and using social support - Category 2	63	4.24	0.79
					Psychological characteristics for developing excellence version 2	Cronbach's alpha	α = 0.74 - 0.93	Author calculated	Active coping - Category 2	63	4.39	0.59
					Psychological characteristics for developing excellence version 2	Cronbach's alpha	α = 0.74 - 0.93	Author calculated	Clinical indicators - Category 2	63	2.38	0.59
					Psychological characteristics for developing excellence version 2	Cronbach's alpha	α = 0.74 - 0.93	Author calculated	Adverse response to failure - Category 3	118	2.64	0.88
					Psychological characteristics for developing excellence version 2	Cronbach's alpha	α = 0.74 - 0.93	Author calculated	Imagery and active preparation - Category 3	118	3.77	0.85
					Psychological characteristics for developing excellence version 2	Cronbach's alpha	α = 0.74 - 0.93	Author calculated	Self-directed control and management - Category 3	118	4.52	0.64
					Psychological characteristics for developing excellence version 2	Cronbach's alpha	α = 0.74 - 0.93	Author calculated	Perfectionistic tendencies - Category 3	118	3.21	0.79
					Psychological characteristics for developing excellence version 2	Cronbach's alpha	α = 0.74 - 0.93	Author calculated	Seeking and using social support - Category 3	118	4.25	0.69
					Psychological characteristics for developing excellence version 2	Cronbach's alpha	α = 0.74 - 0.93	Author calculated	Active coping - Category 3	118	4.36	0.71
					Psychological characteristics for developing excellence version 2	Cronbach's alpha	α = 0.74 - 0.93	Author calculated	Clinical indicators - Category 3	118	2.71	0.75
					Psychological characteristics for developing excellence version 2	Data gained via email with corresponding author			Adverse response to failure - U13	79	2.95	0.83
					Psychological characteristics for developing excellence version 2	Data gained via email with corresponding author			Imagery and active preparation - U13	79	3.59	0.74
					Psychological characteristics for developing excellence version 2	Data gained via email with corresponding author			Self-directed control and management - U13	79	4.33	0.68
					Psychological characteristics for developing excellence version 2	Data gained via email with corresponding author			Perfectionistic tendencies - U13	79	3.23	0.71
					Psychological characteristics for developing excellence version 2	Data gained via email with corresponding author			Seeking and using social support -U13	79	4.29	0.74
					Psychological characteristics for developing excellence version 2	Data gained via email with corresponding author			Active coping - U13	79	4.28	0.62
					Psychological characteristics for developing excellence version 2	Data gained via email with corresponding author			Clinical indicators - U13	79	2.3	0.7
					Psychological characteristics for developing excellence version 2	Data gained via email with corresponding author			Adverse response to failure - U14	81	2.82	0.83
					Psychological characteristics for developing excellence version 2	Data gained via email with corresponding author			Imagery and active preparation - U14	81	3.77	0.87
					Psychological characteristics for developing excellence version 2	Data gained via email with corresponding author			Self-directed control and management - U14	81	4.35	0.63
					Psychological characteristics for developing excellence version 2	Data gained via email with corresponding author			Perfectionistic tendencies - U14	81	3.27	0.75
					Psychological characteristics for developing excellence version 2	Data gained via email with corresponding author			Seeking and using social support -U14	81	4.28	0.76
					Psychological characteristics for developing excellence version 2	Data gained via email with corresponding author			Active coping - U14	81	4.43	0.75
					Psychological characteristics for developing excellence version 2	Data gained via email with corresponding author			Clinical indicators - U14	81	2.28	0.7
					Psychological characteristics for developing excellence version 2	Data gained via email with corresponding author			Adverse response to failure - U15	91	2.83	0.8
					Psychological characteristics for developing excellence version 2	Data gained via email with corresponding author			Imagery and active preparation - U15	91	3.7	0.77
					Psychological characteristics for developing excellence version 2	Data gained via email with corresponding author			Self-directed control and management - U15	91	4.41	0.81
					Psychological characteristics for developing excellence version 2	Data gained via email with corresponding author			Perfectionistic tendencies - U15	91	3.1	0.67
					Psychological characteristics for developing excellence version 2	Data gained via email with corresponding author			Seeking and using social support -U15	91	4.36	0.7
					Psychological characteristics for developing excellence version 2	Data gained via email with corresponding author			Active coping - U15	91	4.45	0.68
					Psychological characteristics for developing excellence version 2	Data gained via email with corresponding author			Clinical indicators - U15	91	2.29	0.9
					Psychological characteristics for developing excellence version 2	Data gained via email with corresponding author			Adverse response to failure - U16	65	3.19	1.04
					Psychological characteristics for developing excellence version 2	Data gained via email with corresponding author			Imagery and active preparation - U16	65	4.06	0.81
					Psychological characteristics for developing excellence version 2	Data gained via email with corresponding author			Self-directed control and management - U16	65	4.37	0.77
					Psychological characteristics for developing excellence version 2	Data gained via email with corresponding author			Perfectionistic tendencies - U16	65	3.55	0.8
					Psychological characteristics for developing excellence version 2	Data gained via email with corresponding author			Seeking and using social support -U16	65	4.09	0.84
					Psychological characteristics for developing excellence version 2	Data gained via email with corresponding author			Active coping - U16	65	4.39	0.7
					Psychological characteristics for developing excellence version 2	Data gained via email with corresponding author			Clinical indicators - U16	65	2.27	0.77
					Psychological characteristics for developing excellence version 2	Data gained via email with corresponding author			Adverse response to failure - U17	17	3.49	0.81
					Psychological characteristics for developing excellence version 2	Data gained via email with corresponding author			Imagery and active preparation - U17	17	4.05	0.66
					Psychological characteristics for developing excellence version 2	Data gained via email with corresponding author			Self-directed control and management - U17	17	4.39	0.69
					Psychological characteristics for developing excellence version 2	Data gained via email with corresponding author			Perfectionistic tendencies - U17	17	3.86	0.78
					Psychological characteristics for developing excellence version 2	Data gained via email with corresponding author			Seeking and using social support -U17	17	4.24	0.93
					Psychological characteristics for developing excellence version 2	Data gained via email with corresponding author			Active coping - U17	17	4.49	0.59
					Psychological characteristics for developing excellence version 2	Data gained via email with corresponding author			Clinical indicators - U17	17	2.43	0.66
					Psychological characteristics for developing excellence version 2	Data gained via email with corresponding author			Adverse response to failure - U18	8	3.18	1.04
					Psychological characteristics for developing excellence version 2	Data gained via email with corresponding author			Imagery and active preparation - U18	8	4.24	0.67
					Psychological characteristics for developing excellence version 2	Data gained via email with corresponding author			Self-directed control and management - U18	8	4.23	0.83
					Psychological characteristics for developing excellence version 2	Data gained via email with corresponding author			Perfectionistic tendencies - U18	8	3.64	0.87
					Psychological characteristics for developing excellence version 2	Data gained via email with corresponding author			Seeking and using social support -U18	8	4.22	0.71
					Psychological characteristics for developing excellence version 2	Data gained via email with corresponding author			Active coping - U18	8	4.57	0.77
					Psychological characteristics for developing excellence version 2	Data gained via email with corresponding author			Clinical indicators - U18	8	2.47	0.89
Beavan, A., Spielmann, J., Johns, P., Doty, J., & Mayer, J.	2022	Compassion and self-compassion motivation and action levels in high-performance soccer youth academy	To evaluate whether measures of intention, desire and action taken to be compassionate to oneself and others vary across multiple age groups of young men.	n= 114, 12-19 years, soccer, Germany	Compassion Motivation and Action Scales - Compassion	Cronbach's alpha	α = 0.797	Author calculated	Intension - U13	18	15.1	3.6	Effect of age group on subscales on the compassion and self-compassion scales Compassion Intesnion, Degrees of freedom (F) = 3.886; Effect size (EF) = 0.17; p = <0.001 Distress tolerance, F = 1.046, EF = 0.05; p = 0.402 Action, F= 1.605; EF = 0.08; p = 0.140 Total score, F = 1.546, EF=0.08, p = 0.157 Self-Compassion Intension, F = 2.486; EF = 0.11; p = 0.020 Distress tolerance, F = 1.695, EF = 0.…	6/7	0.857
					Compassion Motivation and Action Scales - Compassion	Cronbach's alpha	α = 0.900	Author calculated	Distress Tolerance - U13	18	15.8	2.4
					Compassion Motivation and Action Scales - Compassion	Cronbach's alpha	α = 0.910	Author calculated	Action - U13	18	21.6	4.1
					Compassion Motivation and Action Scales - Compassion	Cronbach's alpha	α = 0.896	Author calculated	Total Score - U13	18	52.1	6.8
					Compassion Motivation and Action Scales - Self Compassion	Cronbach's alpha	α = 0.798	Author calculated	Intension - U13	18	21.1	5
					Compassion Motivation and Action Scales - Self Compassion	Cronbach's alpha	α = 0.894	Author calculated	Distress Tolerance - U13	18	34.2	5.4
					Compassion Motivation and Action Scales - Self Compassion	Cronbach's alpha	α = 0.899	Author calculated	Action - U13	18	22.9	5.9
					Compassion Motivation and Action Scales - Self Compassion	Cronbach's alpha	α = 0.924	Author calculated	Total Score - U13	18	75.5	13.3
					Compassion Motivation and Action Scales - Compassion	Cronbach's alpha	α = 0.797	Author calculated	Intension - U14	16	16.6	3.3
					Compassion Motivation and Action Scales - Compassion	Cronbach's alpha	α = 0.900	Author calculated	Distress Tolerance - U14	16	15.8	2.3
					Compassion Motivation and Action Scales - Compassion	Cronbach's alpha	α = 0.910	Author calculated	Action - U14	16	24.8	7.9
					Compassion Motivation and Action Scales - Compassion	Cronbach's alpha	α = 0.896	Author calculated	Total Score - U14	16	55.5	9.7
					Compassion Motivation and Action Scales - Self Compassion	Cronbach's alpha	α = 0.798	Author calculated	Intension - U14	16	23.6	5.8
					Compassion Motivation and Action Scales - Self Compassion	Cronbach's alpha	α = 0.894	Author calculated	Distress Tolerance - U14	16	37.3	6.6
					Compassion Motivation and Action Scales - Self Compassion	Cronbach's alpha	α = 0.899	Author calculated	Action - U14	16	22.8	7.2
					Compassion Motivation and Action Scales - Self Compassion	Cronbach's alpha	α = 0.924	Author calculated	Total Score - U14	16	76.2	11.6
					Compassion Motivation and Action Scales - Compassion	Cronbach's alpha	α = 0.797	Author calculated	Intension - U15	19	14.8	2.4
					Compassion Motivation and Action Scales - Compassion	Cronbach's alpha	α = 0.900	Author calculated	Distress Tolerance - U15	19	15.7	2.6
					Compassion Motivation and Action Scales - Compassion	Cronbach's alpha	α = 0.910	Author calculated	Action - U15	19	23.9	6.2
					Compassion Motivation and Action Scales - Compassion	Cronbach's alpha	α = 0.896	Author calculated	Total Score - U15	19	54.5	7.2
					Compassion Motivation and Action Scales - Self Compassion	Cronbach's alpha	α = 0.798	Author calculated	Intension - U15	19	21.9	4.1
					Compassion Motivation and Action Scales - Self Compassion	Cronbach's alpha	α = 0.894	Author calculated	Distress Tolerance - U15	19	33.4	5.5
					Compassion Motivation and Action Scales - Self Compassion	Cronbach's alpha	α = 0.899	Author calculated	Action - U15	19	22.3	5.3
					Compassion Motivation and Action Scales - Self Compassion	Cronbach's alpha	α = 0.924	Author calculated	Total Score - U15	19	77.6	8.2
					Compassion Motivation and Action Scales - Compassion	Cronbach's alpha	α = 0.797	Author calculated	Intension - U16	17	17.9	2.1
					Compassion Motivation and Action Scales - Compassion	Cronbach's alpha	α = 0.900	Author calculated	Distress Tolerance - U16	17	15.8	2.7
					Compassion Motivation and Action Scales - Compassion	Cronbach's alpha	α = 0.910	Author calculated	Action - U16	17	25.9	5.5
					Compassion Motivation and Action Scales - Compassion	Cronbach's alpha	α = 0.896	Author calculated	Total Score - U16	17	56.1	9.2
					Compassion Motivation and Action Scales - Self Compassion	Cronbach's alpha	α = 0.798	Author calculated	Intension - U16	17	22.1	4.8
					Compassion Motivation and Action Scales - Self Compassion	Cronbach's alpha	α = 0.894	Author calculated	Distress Tolerance - U16	17	36.2	6.2
					Compassion Motivation and Action Scales - Self Compassion	Cronbach's alpha	α = 0.899	Author calculated	Action - U16	17	21.6	6.1
					Compassion Motivation and Action Scales - Self Compassion	Cronbach's alpha	α = 0.924	Author calculated	Total Score - U16	17	75.5	9.9
					Compassion Motivation and Action Scales - Compassion	Cronbach's alpha	α = 0.797	Author calculated	Intension - U17	20	14.9	2.7
					Compassion Motivation and Action Scales - Compassion	Cronbach's alpha	α = 0.900	Author calculated	Distress Tolerance - U17	20	15.4	2.3
					Compassion Motivation and Action Scales - Compassion	Cronbach's alpha	α = 0.910	Author calculated	Action - U17	20	21.7	5.6
					Compassion Motivation and Action Scales - Compassion	Cronbach's alpha	α = 0.896	Author calculated	Total Score - U17	20	52.7	7.8
					Compassion Motivation and Action Scales - Self Compassion	Cronbach's alpha	α = 0.798	Author calculated	Intension - U17	20	22.2	3.2
					Compassion Motivation and Action Scales - Self Compassion	Cronbach's alpha	α = 0.894	Author calculated	Distress Tolerance - U17	20	33.2	6.5
					Compassion Motivation and Action Scales - Self Compassion	Cronbach's alpha	α = 0.899	Author calculated	Action - U17	20	22	4.8
					Compassion Motivation and Action Scales - Self Compassion	Cronbach's alpha	α = 0.924	Author calculated	Total Score - U17	20	74.9	9.9
					Compassion Motivation and Action Scales - Compassion	Cronbach's alpha	α = 0.797	Author calculated	Intension - U19	24	15.8	2.2
					Compassion Motivation and Action Scales - Compassion	Cronbach's alpha	α = 0.900	Author calculated	Distress Tolerance - U19	24	14.9	2.2
					Compassion Motivation and Action Scales - Compassion	Cronbach's alpha	α = 0.910	Author calculated	Action - U19	24	23.8	4.8
					Compassion Motivation and Action Scales - Compassion	Cronbach's alpha	α = 0.896	Author calculated	Total Score - U19	24	55.1	7.1
					Compassion Motivation and Action Scales - Self Compassion	Cronbach's alpha	α = 0.798	Author calculated	Intension - U19	24	22.3	3.2
					Compassion Motivation and Action Scales - Self Compassion	Cronbach's alpha	α = 0.894	Author calculated	Distress Tolerance - U19	24	31.6	4.6
					Compassion Motivation and Action Scales - Self Compassion	Cronbach's alpha	α = 0.899	Author calculated	Action - U19	24	23.2	4.7
					Compassion Motivation and Action Scales - Self Compassion	Cronbach's alpha	α = 0.924	Author calculated	Total Score - U19	24	76.3	8.4
Bennett, K. J., Novak, A. R., Pluss, M A., Coutts, A. J., & Fransen, J.	2020	A multifactorial comparison of Australian youth soccer players performance characteristics	Aim of the current study was to implement a multifactorial design to determine if early and mid-adolescent high level (tier one academy) youth soccer players exhibited superior performance characteristics (motor competence, physical fitness, decision-making and psychological traits) when compared with those competing at lower levels (tier two academy).	n= 165, 12-15 years, soccer academy, Australia	Task and Ego Orientation in Sport Questionnaire	Nil	Not reported	Not reported	Ego Orientation - early adol. Tier 1	30	2.9	0.9	Between age group (early-adolescence vs mid-adolescence) and academy status effect (tier 1 vs tier 2) Early adolescence; Ego orientation, F = 1.59; np2 = 0.02; p > 0.05 Task orientation, F = 1.64; np2 = 0.03; p > 0.05 Combined Psychological traits, F2,63 = 1.30; np2 = 0.04; p = 0.28 Mid-adolescence Ego orientation, F = 0.22; np2 = <0.01; p > 0.05 Task orientation, F =1.08; np2 = 0.002; p > 0.05 C…	6 / 7	0.86
					Task and Ego Orientation in Sport Questionnaire	Nil	Not reported	Not reported	Task Orientation - early adol. Tier 1	30	4.4	0.4
					Task and Ego Orientation in Sport Questionnaire	Nil	Not reported	Not reported	Ego Orientation - early adol. Tier 2	36	2.6	0.8
					Task and Ego Orientation in Sport Questionnaire	Nil	Not reported	Not reported	Task Orientation - early adol. Tier 2	36	4.3	0.6
					Task and Ego Orientation in Sport Questionnaire	Nil	Not reported	Not reported	Ego Orientation - mid adol. Tier 1	31	2.9	0.8
					Task and Ego Orientation in Sport Questionnaire	Nil	Not reported	Not reported	Task Orientation - mid adol. Tier 1	31	4.2	0.5
					Task and Ego Orientation in Sport Questionnaire	Nil	Not reported	Not reported	Ego Orientation - mid adol. Tier 2	23	2.8	0.9
					Task and Ego Orientation in Sport Questionnaire	Nil	Not reported	Not reported	Task Orientation - mid adol. Tier 2	23	4.1	0.6
Blakelock, D. J., Chen, M. A., & Prescott, T.	2016	Coping and Psychological Distress in Elite Adolescent Soccer Players Following Professional Academy Deselection	To establish the prevalence of clinical levels of psychological distress in elite adolescent soccer players following deselection.	n= 91, 15-18 years, soccer academy, UK	General Health Questionnaire-12	Cronbach's alpha	α = 0.75	Author calculated	Psychological distress - retained - T1 (Mid-late season)	47	1.49	1.89	Between time and psychological distress, F2,112 = 0.792, partial n2 = 0.014; p = 0.456 Between time and retained vs released players level of psychological distress, F2,20 = 0.90; partial n2 = 0.083; p = 0.90 Between retained players and psychological distress, F2,92 = 6.006, partial n2 = 0.115; p = 0.004	6 / 7	0.8571
					General Health Questionnaire-12	Cronbach's alpha	α = 0.75	Author calculated	Psychological distress - released - T1 (Mid-late season)	11	2.64	2.11
					General Health Questionnaire-12	Cronbach's alpha	α = 0.86	Author calculated	Psychological distress - retained - T2 (7-13 days post selection period)	47	0.96	1.93
					General Health Questionnaire-12	Cronbach's alpha	α = 0.86	Author calculated	Psychological distress - released - T2 (7-13 days post selection period)	11	3.82	4.24
					General Health Questionnaire-12	Cronbach's alpha	α = 0.86	Author calculated	Psychological distress - retained - T3 (21-28 days post selection period)	47	0.62	1.39
					General Health Questionnaire-12	Cronbach's alpha	α = 0.86	Author calculated	Psychological distress - released - T3 (21-28 days post selection period)	11	3.36	2.98
Bolckmans, S., Perquy, K., Starkes, J. L., Memmert, D., & Helsen, W., F.	2023	The relationships between relative age effect, personality constructs and achievement level in soccer	To examine any possible relationship between RAE and personality constructs. Secondly, to identify factors and effects that can help in the further improvement of talent selection and equal opportunities for elite youth soccer players based on their underlying RAE. Lastly, to consider the impact of RAE on long-term career development.	n= 151, 15-18 years, soccer academy, Belgium	Combination of Mental Potential Questionnaire, Task Ego Orientation Questionnaire and sports psychologist interviews	Nil	Not reported	Not reported	Concentration	151	5.2	NA	Self-confidence was signifcantly higher (p = 0.04) for players born in quartile 4 compared to quartile 1 players. Team orientation was significantly higher (p = 0.03) in semester 1 compared to semester 2.	5 / 7	0.71
						Nil	Not reported	Not reported	Managing emotion	151	5.1	NA
						Nil	Not reported	Not reported	Self -confidence	151	5.4	NA
						Nil	Not reported	Not reported	Winning mindset	151	5.4	NA
						Nil	Not reported	Not reported	Team orientation	151	4.8	NA
						Nil	Not reported	Not reported	Self-development	151	4.9	NA
Cheval, B., Chalabaev, A., Quested, E., Courvoisier, D. S., & Sarrazin, P.	2017	How perceived autonomy support and controlling coach behaviors are related to well- and ill-being in elite soccer players: A within-person changes and between-person differences analysis	To examine temporal relationships between perception of coaches' autonomy support and different facets of controlling behaviors, the satisfaction-frustration of athletes' basic needs, and subjective vitality, self-esteem and burnout.	n= 110, 13-21 years, soccer academy, France	Sport Climate Questionnaire	Omega coefficient	ω = 0.76	Author calculated	Perceived autonomy support	104	4.96	1.05	Athletes' time-varying perceptions of autonomy support positively predicted the satisfaction-frustration of the need for relatedness towards the coach (b = 0.49, p < 0.001) and towards peers (b = 0.24, p < 0.001). Negative conditional regard negatively predicted the satisfaction-frustration of the need for competence (b = -0.12, p < 0.001) and of the need for relatedness towards the coach (b = -0…	6 / 7	0.8571
					Needs Satisfaction Thwarting Scale	Omega coefficient	ω = 0.75	Author calculated	Autonomy - T1	104	5.71	1.05
					Needs Satisfaction Thwarting Scale	Omega coefficient	ω= 0.78	Author calculated	Competence - T1	104	4.72	0.69
					Needs Satisfaction Thwarting Scale	Omega coefficient	ω= 0.90	Author calculated	Coach relatedness - T1	104	5	1.2
					Needs Satisfaction Thwarting Scale	Omega coefficient	ω= 0.91	Author calculated	Peer relatendess - T1	104	5.61	1.04
					Athlete burnout Questionnaire	Omega coefficient	ω= 0.83	Author calculated	Burnout - T1	104	2.27	0.47
					Self-description Questionnaire-2	Omega coefficient	ω= 0.77	Author calculated	Self-esteem - T1	104	4.7	0.62
					Subjective Vitality Scale	Omega coefficient	ω= 0.85	Author calculated	Subjective vitality - T1	104	4.38	1.13
Crust, L.	2010	A cross-sectional analysis of mental toughness in a professional football academy	To assess mental toughness in an English Premier League football academy	n= 112, 12-18 years, soccer academy, England	Mental Toughness Questionnaire-18	Cronbach's alpha	α = 0.69	Author calculated	Mental toughness - Full squad	112	3.62	0.38	Differences between age groups F2,106 = 0.98; p > 0.05 Differences between age groups (U13s,14s vs U15s, 16s vs U19s) F2,109 = 1.31; p >0.05 Differences in mental toughness between retained and released academy athletes t78 = -0.82; p >0.05	5 / 7	0.7142
					Mental Toughness Questionnaire-18	Cronbach's alpha	α = 0.69	Author calculated	Mental toughness - U13	22	3.62	0.31
					Mental Toughness Questionnaire-18	Cronbach's alpha	α = 0.69	Author calculated	Mental toughness - U14	26	3.72	0.39
					Mental Toughness Questionnaire-18	Cronbach's alpha	α = 0.69	Author calculated	Mental toughness - U15	26	3.51	0.4
					Mental Toughness Questionnaire-18	Cronbach's alpha	α = 0.69	Author calculated	Mental toughness - U16	15	3.61	0.34
					Mental Toughness Questionnaire-18	Cronbach's alpha	α = 0.69	Author calculated	Mental toughness - U19	13	3.56	0.5
					Mental Toughness Questionnaire-18	Cronbach's alpha	α = 0.69	Author calculated	Mental toughness - Football scholarship holders	10	3.7	0.36
Csáki, I., Szakály, Z., Fózer-Selmec, B., Kiss, S. Z., & Bognár, J.	2017	Psychological and Anthropometric Characteristics of a Hungarian Elite Football Academy's Players	To examine, through a multivariate model, football players’ anthropometric and psychological skills in an elite football academy as they related to age and position.	n= 119, 15-18 years, soccer academy, Hungary	Sport Motivation Scale	Cronbach's alpha	α = 0.56	Author calculated	Amotivation - U16	36	1.51	0.88	Task orientation was significantly influenced by age (F = 4.94; p = 0.00). EGO orientation was significantly influenced by age (F = 10.02; p = 0.00). Punishment for mistakes was significantly influenced by age (F = 3.67; p = 0.01). Unequal recognition was significantly influenced by age (F = 4.56; p = 0.00). Peaking under pressure was significantly influenced by age (F = 3.21; p = 0.02). Coachabi…	7 / 7	1
					Sport Motivation Scale	Cronbach's alpha	α = 0.78	Author calculated	Intrinsic motivation - U16	36	4.6	0.94
					Sport Motivation Scale	Cronbach's alpha	α = 0.78	Author calculated	Extrinsic - U16	36	5.75	0.66
					Sport Motivation Scale	Cronbach's alpha	α = 0.56	Author calculated	Amotivation - U17	29	1.43	0.55
					Sport Motivation Scale	Cronbach's alpha	α = 0.78	Author calculated	Intrinsic motivation - U17	29	4.98	0.66
					Sport Motivation Scale	Cronbach's alpha	α = 0.78	Author calculated	Extrinsic - U17	29	5.9	0.64
					Sport Motivation Scale	Cronbach's alpha	α = 0.56	Author calculated	Amotivation - U18	29	1.28	0.46
					Sport Motivation Scale	Cronbach's alpha	α = 0.78	Author calculated	Intrinsic motivation - U18	29	4.84	0.72
					Sport Motivation Scale	Cronbach's alpha	α = 0.78	Author calculated	Extrinsic - U18	29	5.94	0.69
					Perceived Motivational Climate in Sport Questionnaire	Cronbach's alpha	α = 0.84	Author calculated	Task orientation - U16	36	4.08	0.69
					Perceived Motivational Climate in Sport Questionnaire	Cronbach's alpha	α = 0.79	Author calculated	Cooperative learning - U16	36	4.17	0.9
					Perceived Motivational Climate in Sport Questionnaire	Cronbach's alpha	α = 0.53	Author calculated	Effort/improvement - U16	36	4.29	0.66
					Perceived Motivational Climate in Sport Questionnaire	Cronbach's alpha	α = 0.77	Author calculated	Important role - U16	36	3.77	0.73
					Perceived Motivational Climate in Sport Questionnaire	Cronbach's alpha	α = 0.84	Author calculated	Ego orientation - U16	36	2.65	0.46
					Perceived Motivational Climate in Sport Questionnaire	Cronbach's alpha	α = 0.77	Author calculated	Punishment for mistakes - U16	36	2.42	0.88
					Perceived Motivational Climate in Sport Questionnaire	Cronbach's alpha	α = 0.72	Author calculated	Unequal recognition - U16	36	2.37	0.64
					Perceived Motivational Climate in Sport Questionnaire	Cronbach's alpha	α = 0.37	Author calculated	Intra team member rivalry - U16	36	3.17	0.57
					Perceived Motivational Climate in Sport Questionnaire	Cronbach's alpha	α = 0.84	Author calculated	Task orientation - U17	29	4.26	0.37
					Perceived Motivational Climate in Sport Questionnaire	Cronbach's alpha	α = 0.79	Author calculated	Cooperative learning - U17	29	4.08	0.71
					Perceived Motivational Climate in Sport Questionnaire	Cronbach's alpha	α = 0.53	Author calculated	Effort/improvement - U17	29	4.33	0.49
					Perceived Motivational Climate in Sport Questionnaire	Cronbach's alpha	α = 0.77	Author calculated	Important role - U17	29	3.91	0.68
					Perceived Motivational Climate in Sport Questionnaire	Cronbach's alpha	α = 0.84	Author calculated	Ego orientation - U17	29	2.85	0.47
					Perceived Motivational Climate in Sport Questionnaire	Cronbach's alpha	α = 0.77	Author calculated	Punishment for mistakes - U17	29	2.92	0.6
					Perceived Motivational Climate in Sport Questionnaire	Cronbach's alpha	α = 0.72	Author calculated	Unequal recognition - U17	29	2.92	0.66
					Perceived Motivational Climate in Sport Questionnaire	Cronbach's alpha	α = 0.37	Author calculated	Intra team member rivalry - U17	29	3.28	0.45
					Perceived Motivational Climate in Sport Questionnaire	Cronbach's alpha	α = 0.84	Author calculated	Task orientation - U18	29	4.09	0.49
					Perceived Motivational Climate in Sport Questionnaire	Cronbach's alpha	α = 0.79	Author calculated	Cooperative learning - U18	29	4.11	0.71
					Perceived Motivational Climate in Sport Questionnaire	Cronbach's alpha	α = 0.53	Author calculated	Effort/improvement - U18	29	4.4	0.45
					Perceived Motivational Climate in Sport Questionnaire	Cronbach's alpha	α = 0.77	Author calculated	Important role - U18	29	3.92	0.59
					Perceived Motivational Climate in Sport Questionnaire	Cronbach's alpha	α = 0.84	Author calculated	Ego orientation - U18	29	2.99	0.69
					Perceived Motivational Climate in Sport Questionnaire	Cronbach's alpha	α = 0.77	Author calculated	Punishment for mistakes - U18	29	2.61	0.77
					Perceived Motivational Climate in Sport Questionnaire	Cronbach's alpha	α = 0.72	Author calculated	Unequal recognition - U18	29	2.65	0.79
					Perceived Motivational Climate in Sport Questionnaire	Cronbach's alpha	α = 0.37	Author calculated	Intra team member rivalry - U18	29	3.24	0.55
					Athletic Coping Skills Inventory Coping skills-28	Cronbach's alpha	α = 0.49	Author calculated	Coping with adversity - U16	36	3.17	0.43
					Athletic Coping Skills Inventory Coping skills-28	Cronbach's alpha	α = 0.67	Author calculated	Peaking under pressure - U16	36	3.21	0.52
					Athletic Coping Skills Inventory Coping skills-28	Cronbach's alpha	α = 0.37	Author calculated	Goal setting - U16	36	3.05	0.43
					Athletic Coping Skills Inventory Coping skills-28	Cronbach's alpha	α = 0.60	Author calculated	Freedom from worry - U16	36	2.9	0.45
					Athletic Coping Skills Inventory Coping skills-28	Cronbach's alpha	α = 0.44	Author calculated	Confidence - U16	36	3.32	0.35
					Athletic Coping Skills Inventory Coping skills-28	Cronbach's alpha	α = 0.38	Author calculated	Coachability - U16	36	3.63	0.38
					Athletic Coping Skills Inventory Coping skills-28	Cronbach's alpha	α = 0.45	Author calculated	Concentration - U16	36	3.32	0.45
					Athletic Coping Skills Inventory Coping skills-28	Cronbach's alpha	α = 0.49	Author calculated	Coping with adversity - U17	29	3.2	0.42
					Athletic Coping Skills Inventory Coping skills-28	Cronbach's alpha	α = 0.67	Author calculated	Peaking under pressure - U17	29	3.4	0.43
					Athletic Coping Skills Inventory Coping skills-28	Cronbach's alpha	α = 0.37	Author calculated	Goal setting - U17	29	2.88	0.42
					Athletic Coping Skills Inventory Coping skills-28	Cronbach's alpha	α = 0.60	Author calculated	Freedom from worry - U17	29	2.97	0.47
					Athletic Coping Skills Inventory Coping skills-28	Cronbach's alpha	α = 0.44	Author calculated	Confidence - U17	29	3.36	0.39
					Athletic Coping Skills Inventory Coping skills-28	Cronbach's alpha	α = 0.38	Author calculated	Coachability - U17	29	3.1	0.29
					Athletic Coping Skills Inventory Coping skills-28	Cronbach's alpha	α = 0.45	Author calculated	Concentration - U17	29	3.49	0.35
					Athletic Coping Skills Inventory Coping skills-28	Cronbach's alpha	α = 0.49	Author calculated	Coping with adversity - U18	29	3.24	0.46
					Athletic Coping Skills Inventory Coping skills-28	Cronbach's alpha	α = 0.67	Author calculated	Peaking under pressure - U18	29	3.36	0.43
					Athletic Coping Skills Inventory Coping skills-28	Cronbach's alpha	α = 0.37	Author calculated	Goal setting - U18	29	3	0.4
					Athletic Coping Skills Inventory Coping skills-28	Cronbach's alpha	α = 0.60	Author calculated	Freedom from worry - U18	29	3.13	0.47
					Athletic Coping Skills Inventory Coping skills-28	Cronbach's alpha	α = 0.44	Author calculated	Confidence - U18	29	3.4	0.39
					Athletic Coping Skills Inventory Coping skills-28	Cronbach's alpha	α = 0.38	Author calculated	Coachability - U18	29	3.11	0.36
					Athletic Coping Skills Inventory Coping skills-28	Cronbach's alpha	α = 0.45	Author calculated	Concentration - U18	29	3.39	0.39
Cumming, S. P., Searle, C., Hemsley, J. K., Haswell, F., Edwards, H., Scott, S., Gross, A., Ryan, D., Lewis, J., White, P., Cain, A., Mitchell, S. B., & Malina, R. M.	2018	Biological maturation, relative age and self-regulation in male professional academy soccer players: A test of the underdog hypothesis	To test the underdog hypothesis within the context of academy soccer. It specifically investigates the independent and interactive effects of both relative age and biological maturity status upon self-regulation.	n= 171, 12-16 years, soccer academy, England	Football-specific self-regulated learning questionnaire	Cronbach's alpha	α = 0.91	Author calculated	Self-regulation - U13	45	83.4	11.9	Significant correlation between biological maturity and self-regulation (r= -0.17; p < 0.05) Significant correlation between biological maturity and evaluation (r = -0.17; p < 0.05) Significant correction between biological maturity and reflection (r = -0.22; p < 0.001) Significant correlation between between biological maturity and planning (r = -0.11; p < 0.01) Regression analysis Self-regulati…	7 / 7	1
					Football-specific self-regulated learning questionnaire	Cronbach's alpha	α = 0.74	Author calculated	Planning - U13	45	24.8	5.3
					Football-specific self-regulated learning questionnaire	Cronbach's alpha	α = 0.81	Author calculated	Evaluation - U13	45	23.4	4.2
					Football-specific self-regulated learning questionnaire	Cronbach's alpha	α = 0.86	Author calculated	Reflection - U13	45	35.6	5
					Football-specific self-regulated learning questionnaire	Cronbach's alpha	α = 0.91	Author calculated	Self-regulation - U14	36	78.5	14
					Football-specific self-regulated learning questionnaire	Cronbach's alpha	α = 0.74	Author calculated	Planning - U14	36	23.2	4.7
					Football-specific self-regulated learning questionnaire	Cronbach's alpha	α = 0.81	Author calculated	Evaluation - U14	36	22.5	3.5
					Football-specific self-regulated learning questionnaire	Cronbach's alpha	α = 0.86	Author calculated	Reflection - U14	36	34.3	4.7
					Football-specific self-regulated learning questionnaire	Cronbach's alpha	α = 0.91	Author calculated	Self-regulation - U15	35	80.5	12.9
					Football-specific self-regulated learning questionnaire	Cronbach's alpha	α = 0.74	Author calculated	Planning - U15	35	23.7	5.1
					Football-specific self-regulated learning questionnaire	Cronbach's alpha	α = 0.81	Author calculated	Evaluation - U15	35	22.6	3.9
					Football-specific self-regulated learning questionnaire	Cronbach's alpha	α = 0.86	Author calculated	Reflection - U15	35	34.4	5.6
					Football-specific self-regulated learning questionnaire	Cronbach's alpha	α = 0.91	Author calculated	Self-regulation - U16	34	79.7	13.3
					Football-specific self-regulated learning questionnaire	Cronbach's alpha	α = 0.74	Author calculated	Planning - U16	34	23.1	5
					Football-specific self-regulated learning questionnaire	Cronbach's alpha	α = 0.81	Author calculated	Evaluation - U16	34	22.7	3.9
					Football-specific self-regulated learning questionnaire	Cronbach's alpha	α = 0.86	Author calculated	Reflection - U16	34	34	6
Curran, T., Appleton. P. R., Hill, A. P., & Hall, H. K.	2013	The mediating role of psychological need satisfaction in relationships between types of passion for sport and athlete burnout	To examine the mediating role of psychological need satisfaction in relationships between types of passion for sport and athlete burnout.	n= 173, 13-18 years, soccer academy, UK	Passion for sport scale	Cronbach's alpha	α = 0.76	Previous research	Harmonious passion	173	5.24	0.96	The path coefficient between harmonious passion and psychological need satisfaction was significant in all models (γ = 0.20, p < 0.01). The path coefficient between obsessive passion and psychological need satisfaction was non-significant in all models (γ = 0.04, p < 0.05). Coefficient between psychological need satisfaction and burnout dimensions varied in size but was negative in all models: re…	5 / 7	0.7142
					Passion for sport scale	Cronbach's alpha	α = 0.87	Previous research	Obsessive passion	173	4.64	1.19
					Composite score taken from 3 tools	Nil	Not reported	Not reported	Total need satisfaction	173	5.34	0.74
					Athlete Burnout Questionnaire	Cronbach's alpha	α = 0.84	Previous research	Reduced accomplishment	173	2.1	0.62
					Athlete Burnout Questionnaire	Cronbach's alpha	α = 0.89	Previous research	Exhaustion	173	2.37	0.7
					Athlete Burnout Questionnaire	Cronbach's alpha	α = 0.89	Previous research	Devaluation	173	1.59	0.72
					Athlete Burnout Questionnaire	Cronbach's alpha	Not reported	Not reported	Burnout	173	2	0.55
Elferink-Gemser, M. T., Visscher, C., Lemmink, K. A. P. M., & Mulder, T.	2004	Relation between multidimensional performance characteristics and level of performance in talented youth field hockey players	To determine whether a relationship exists between multidimensional performance characteristics and level of performance in talented youth field hockey players.	n= 21, 12-16yrs, field hockey talent development program, Netherlands	Psychological Skills Inventory for Sports	Cronbach's alpha	α = 0.68-0.81	Author calculated	Motivation	21	4.55	0.32	Significant differences between elite versus sub-elite for motivation levels (F 1,113 = 20.92; p < 0.001).	6 / 7	0.8571
					Psychological Skills Inventory for Sports	Cronbach's alpha	α = 0.81	Author calculated	Confidence	21	3.97	0.69
					Psychological Skills Inventory for Sports	Cronbach's alpha	α = 0.68-0.81	Author calculated	Anxiety control	21	4.04	0.48
					Psychological Skills Inventory for Sports	Cronbach's alpha	α = 0.68-0.81	Author calculated	Mental preparation	21	2.22	0.64
					Psychological Skills Inventory for Sports	Cronbach's alpha	α = 0.68	Author calculated	Team emphasis	21	3.52	0.48
					Psychological Skills Inventory for Sports	Cronbach's alpha	α = 0.68-0.81	Author calculated	Concentration	21	3.46	0.39
Elferink-Gemser, M. T., Visscher, C., Van Duijn, M. A. J., & Lemmink, K. A. P. M.	2006	Development of the interval endurance capacity in elite and sub-elite youth field hockey players	To gain more insight into the mechanisms that underlie the development of interval endurance capacity.	n= 74, 12-19yrs, field hockey talent development program, Netherlands	Psychological Skills Inventory for Sports	Referred to previous research	Not reported	Not reported	Motivation - 12-13years	11	4.51	0.35	Significant effect of motivation (t = 2.73; p = 0.003) on endurance capacity.	6 / 7	0.8571
					Psychological Skills Inventory for Sports	Referred to previous research	Not reported	Not reported	Motivation - 14 years	20	4.56	0.3
					Psychological Skills Inventory for Sports	Referred to previous research	Not reported	Not reported	Motivation - 15 years	21	4.24	0.5
					Psychological Skills Inventory for Sports	Referred to previous research	Not reported	Not reported	Motivation - 16 years	13	4.27	0.51
					Psychological Skills Inventory for Sports	Referred to previous research	Not reported	Not reported	Motivation - 17 years	7	4.18	0.58
					Psychological Skills Inventory for Sports	Referred to previous research	Not reported	Not reported	Motivation - 18-19 years	2	3.56	0.8
Elferink-Gemser, M. T., Visscher, C., Lemmink, K. A. P. M., & Mulder, T.	2007	Multidimensional performance characteristics and standard of performance in talented youth field hockey players: A longitudinal study	To identify performance characteristics that could help to predict future elite field hockey players.	n=15, 12-16 yrs, field hockey talent development program, Netherlands	Psychological Skills Inventory for Sports	Cronbach's alpha	α = 0.68-0.81	Author calculated	Motivation - T1 (1 year)	15	4.52	0.24	When comparing sub-elite to elite field hockey players. Elite players displayed higher levels of motivation (F 1,30 = 6.84; P < 0.01) and confidence (F 1,30 = 4.51; p < 0.05) Sub-elite players players scored better fro concentration than elite players (F 1,28 = 6.26; p < 0.01). Anxiety control scores fell over time (between T1, T2 & T3) (F 1,27 = 3.68; p < 0.05). Anxiety control significantly red…	6 / 7	0.8571
					Psychological Skills Inventory for Sports	Cronbach's alpha	α = 0.68-0.81	Author calculated	Confidence - T1	15	3.94	0.7
					Psychological Skills Inventory for Sports	Cronbach's alpha	α = 0.68-0.81	Author calculated	Anxiety control - T1	15	4.08	0.44
					Psychological Skills Inventory for Sports	Cronbach's alpha	α = 0.68-0.81	Author calculated	Mental preparation - T1	15	2.34	0.68
					Psychological Skills Inventory for Sports	Cronbach's alpha	α = 0.68-0.81	Author calculated	Team emphasis - T1	15	3.46	0.43
					Psychological Skills Inventory for Sports	Cronbach's alpha	α = 0.68-0.81	Author calculated	Concentration - T1	15	3.41	0.64
					Psychological Skills Inventory for Sports	Cronbach's alpha	α = 0.68-0.81	Author calculated	Motivation - T2 (2 years)	15	4.28	0.5
					Psychological Skills Inventory for Sports	Cronbach's alpha	α = 0.68-0.81	Author calculated	Confidence - T2	15	3.51	0.43
					Psychological Skills Inventory for Sports	Cronbach's alpha	α = 0.68-0.81	Author calculated	Anxiety control - T2	15	3.88	0.91
					Psychological Skills Inventory for Sports	Cronbach's alpha	α = 0.68-0.81	Author calculated	Mental preparation - T2	15	2.56	1.24
					Psychological Skills Inventory for Sports	Cronbach's alpha	α = 0.68-0.81	Author calculated	Team emphasis - T2	15	3.48	0.56
					Psychological Skills Inventory for Sports	Cronbach's alpha	α = 0.68-0.81	Author calculated	Concentration - T2	15	3.42	0.85
					Psychological Skills Inventory for Sports	Cronbach's alpha	α = 0.68-0.81	Author calculated	Motivation - T3 (3 years)	15	4.2	0.47
					Psychological Skills Inventory for Sports	Cronbach's alpha	α = 0.68-0.81	Author calculated	Confidence - T3	15	3.7	0.79
					Psychological Skills Inventory for Sports	Cronbach's alpha	α = 0.68-0.81	Author calculated	Anxiety control - T3	15	3.34	1.07
					Psychological Skills Inventory for Sports	Cronbach's alpha	α = 0.68-0.81	Author calculated	Mental preparation - T3	15	3.07	1.28
					Psychological Skills Inventory for Sports	Cronbach's alpha	α = 0.68-0.81	Author calculated	Team emphasis - T3	15	3.42	0.38
					Psychological Skills Inventory for Sports	Cronbach's alpha	α = 0.68-0.81	Author calculated	Concentration - T3	15	3.15	1
Erikstad, M. K., Hoigaard, R., Johansen, B. T., Kandala, N. B., & Haugen, T.	2018	Childhood football play and practice in relation to self-regulation and national team selection; a study of Norwegian elite youth players	To explore how participation in football-specific activities in childhood (6–12 years of age) may be associated with self-regulatory skills and national team selection among Norwegian elite U-14 & U-15 (i.e., Under 14 and Under 15 years) football players.	n= 515, 13-15 years, soccer national talent development program, Norway	Football-Specific Self-Regulation Learning Questionnaire	Cronbach's alpha	α = 0.86	Author calculated	Self regulation (global score) Data gained from corresponding author	492	4	0.60203	Players scoring high on self-regulation were significant more likely to be selected at the national level compared to less self-regulated players (χ2 (1, N = 492) = 5.63, p < 0.05), as 25.2% of the higher self-regulated players were selected for national initiatives compared to 16.5 % of the less self-regulated players. Self-regulation as an explanatory variable showed no statistical significant …	7 / 7	1
Feichtinger, P., & Honer, O.	2015	Talented football players' development of achievement motives, volitional components, and self-referential cognitions: A longitudinal study	To assess the development of achievement motives, volitional components, and self-referential cognitions in talented football players during early adolescence.	n= 151, 11-14, soccer talent development program, Germany	Achievement Motives Scale-Sport	Cronbach's alpha	α= 0.69	Author calculated	Hope for success - U12	NA	NA	NA	Moderate differential stabilities were found for one-year test–retest intervals from U13–U14 (.44 ≤ rtt ≤ .62). The stability coefficients for the two-year period between U12 and U14 were considerably smaller (.26 ≤ rtt ≤ .53). Significant mean-level changes across the U12–U14 age classes with small effect sizes (3.47 ≤ F ≤ 13.13; p < .05; .01 ≤ ƞ2 G ≤ .03) were found for all the scales, except f…	7 / 7	1
					Achievement Motives Scale-Sport	Cronbach's alpha	α= 0.72	Author calculated	Fear of failure - U12	NA	NA	NA
					Volitional Components in Sport	Cronbach's alpha	α= 0.90	Author calculated	Self-optimisation - U12	NA	NA	NA
					Volitional Components in Sport	Cronbach's alpha	α= 0.82	Author calculated	Loss of focus - U12	NA	NA	NA
					Physical Self-Concept Scales	Cronbach's alpha	α= 0.74	Author calculated	General self-concept - U12	NA	NA	NA
					Physical Self-Concept Scales	Cronbach's alpha	α= 0.83	Author calculated	Specific self-concept - U12	NA	NA	NA
					Self-Efficacy in Football	Cronbach's alpha	α= 0.75	Author calculated	Self-efficacy - U12	NA	NA	NA
					Achievement Motives Scale-Sport	Cronbach's alpha	α= 0.69	Author calculated	Hope for success - U13	NA	NA	NA
					Achievement Motives Scale-Sport	Cronbach's alpha	α= 0.72	Author calculated	Fear of failure - U13	NA	NA	NA
					Volitional Components in Sport	Cronbach's alpha	α= 0.90	Author calculated	Self-optimisation - U13	NA	NA	NA
					Volitional Components in Sport	Cronbach's alpha	α= 0.82	Author calculated	Loss of focus - U13	NA	NA	NA
					Physical Self-Concept Scales	Cronbach's alpha	α= 0.74	Author calculated	General self-concept - U13	NA	NA	NA
					Physical Self-Concept Scales	Cronbach's alpha	α= 0.83	Author calculated	Specific self-concept - U13	NA	NA	NA
					Self-Efficacy in Football	Cronbach's alpha	α= 0.75	Author calculated	Self-efficacy - U13	NA	NA	NA
					Achievement Motives Scale-Sport	Cronbach's alpha	α= 0.69	Author calculated	Hope for success - U14	NA	NA	NA
					Achievement Motives Scale-Sport	Cronbach's alpha	α= 0.72	Author calculated	Fear of failure - U14	NA	NA	NA
					Volitional Components in Sport	Cronbach's alpha	α= 0.90	Author calculated	Self-optimisation - U14	NA	NA	NA
					Volitional Components in Sport	Cronbach's alpha	α= 0.82	Author calculated	Loss of focus - U14	NA	NA	NA
					Physical Self-Concept Scales	Cronbach's alpha	α= 0.74	Author calculated	General self-concept - U14	NA	NA	NA
					Physical Self-Concept Scales	Cronbach's alpha	α= 0.83	Author calculated	Specific self-concept - U14	NA	NA	NA
					Self-Efficacy in Football	Cronbach's alpha	α= 0.75	Author calculated	Self-efficacy - U14	NA	NA	NA
Harwood, C. G., Barker, J. B., & Anderson, Richard.	2015	Psychosocial Development in Youth Soccer Players: Assessing the Effectiveness of the 5Cs Intervention Program	To explore the effectiveness of the 5C’s coach education program more directly on the psychosocial behavior of youth players in an English soccer academy.	n= 5, 12-13 years, soccer academy, UK	5C Questionnaire	Cronbach's alpha	α = 0.83	Author calculated	Commitment - Player 1 pre	1	4.28	0.1	Commitment, communication, concentration, control, and confidence (5Cs) psychosocial responses and behaviours increased following the intervention. The change in means and percentage difference from the total baseline score for each C to the end of its specific treatment phase revealed increases across all the Cs for the players.	5 / 7	0.7142
					5C Questionnaire	Cronbach's alpha	α = 0.83	Author calculated	Commitment - Player 1 post	1	6.18	0.28
					5C Questionnaire	Cronbach's alpha	α = 0.83	Author calculated	Commitment - Player 2 pre	1	4.5	0.33
					5C Questionnaire	Cronbach's alpha	α = 0.83	Author calculated	Commitment - Player 2 post	1	6.48	0.08
					5C Questionnaire	Cronbach's alpha	α = 0.83	Author calculated	Commitment - Player 3 pre	1	4.44	0.1
					5C Questionnaire	Cronbach's alpha	α = 0.83	Author calculated	Commitment - Player 3 post	1	6.41	0.1
					5C Questionnaire	Cronbach's alpha	α = 0.83	Author calculated	Commitment - Player 4 pre	1	4.17	0.17
					5C Questionnaire	Cronbach's alpha	α = 0.83	Author calculated	Commitment - Player 4 post	1	6.44	0.24
					5C Questionnaire	Cronbach's alpha	α = 0.83	Author calculated	Commitment - Player 5 pre	1	4.33	0.29
					5C Questionnaire	Cronbach's alpha	α = 0.83	Author calculated	Commitment - Player 5 post	1	6.27	0.29
					5C Questionnaire	Cronbach's alpha	α = 0.92	Author calculated	Communication - Player 1 pre	1	3.28	0.25
					5C Questionnaire	Cronbach's alpha	α = 0.92	Author calculated	Communication - Player 1 post	1	5.78	0.81
					5C Questionnaire	Cronbach's alpha	α = 0.92	Author calculated	Communication - Player 2 pre	1	4.11	0.19
					5C Questionnaire	Cronbach's alpha	α = 0.92	Author calculated	Communication - Player 2 post	1	6.06	0.68
					5C Questionnaire	Cronbach's alpha	α = 0.92	Author calculated	Communication - Player 3 pre	1	2.78	0.1
					5C Questionnaire	Cronbach's alpha	α = 0.92	Author calculated	Communication - Player 3 post	1	5.69	0.94
					5C Questionnaire	Cronbach's alpha	α = 0.92	Author calculated	Communication - Player 4 pre	1	4.06	0.25
					5C Questionnaire	Cronbach's alpha	α = 0.92	Author calculated	Communication - Player 4 post	1	5.8	0.67
					5C Questionnaire	Cronbach's alpha	α = 0.92	Author calculated	Communication - Player 5 pre	1	4.5	0
					5C Questionnaire	Cronbach's alpha	α = 0.92	Author calculated	Communication - Player 5 post	1	6.07	0.6
					5C Questionnaire	Cronbach's alpha	α = 0.81	Author calculated	Concentration - Player 1 pre	1	5.17	0.29
					5C Questionnaire	Cronbach's alpha	α = 0.81	Author calculated	Concentration - Player 1 post	1	6.13	0.46
					5C Questionnaire	Cronbach's alpha	α = 0.81	Author calculated	Concentration - Player 2 pre	1	4.67	0.33
					5C Questionnaire	Cronbach's alpha	α = 0.81	Author calculated	Concentration - Player 2 post	1	6.07	0.56
					5C Questionnaire	Cronbach's alpha	α = 0.81	Author calculated	Concentration - Player 3 pre	1	4.5	0.17
					5C Questionnaire	Cronbach's alpha	α = 0.81	Author calculated	Concentration - Player 3 post	1	5.87	0.56
					5C Questionnaire	Cronbach's alpha	α = 0.81	Author calculated	Concentration - Player 4 pre	1	4.17	0.29
					5C Questionnaire	Cronbach's alpha	α = 0.81	Author calculated	Concentration - Player 4 post	1	5.92	0.6
					5C Questionnaire	Cronbach's alpha	α = 0.81	Author calculated	Concentration - Player 5 pre	1	4.72	0.1
					5C Questionnaire	Cronbach's alpha	α = 0.81	Author calculated	Concentration - Player 5 post	1	5.8	0.57
					5C Questionnaire	Cronbach's alpha	α = 0.86	Author calculated	Control - Player 1 pre	1	4.11	0.25
					5C Questionnaire	Cronbach's alpha	α = 0.86	Author calculated	Control - Player 1 post	1	5.33	0.69
					5C Questionnaire	Cronbach's alpha	α = 0.86	Author calculated	Control - Player 2 pre	1	3.72	0.19
					5C Questionnaire	Cronbach's alpha	α = 0.86	Author calculated	Control - Player 2 post	1	5.33	0.69
					5C Questionnaire	Cronbach's alpha	α = 0.86	Author calculated	Control - Player 3 pre	1	4.11	0.19
					5C Questionnaire	Cronbach's alpha	α = 0.86	Author calculated	Control - Player 3 post	1	5.23	0.69
					5C Questionnaire	Cronbach's alpha	α = 0.86	Author calculated	Control - Player 4 pre	1	4.56	0.19
					5C Questionnaire	Cronbach's alpha	α = 0.86	Author calculated	Control - Player 4 post	1	5.29	0.68
					5C Questionnaire	Cronbach's alpha	α = 0.86	Author calculated	Control - Player 5 pre	1	3.72	0.1
					5C Questionnaire	Cronbach's alpha	α = 0.86	Author calculated	Control - Player 5 post	1	4.94	1.03
					5C Questionnaire	Cronbach's alpha	α = 0.75	Author calculated	Confidence - Player 1 pre	1	5.5	0.17
					5C Questionnaire	Cronbach's alpha	α = 0.75	Author calculated	Confidence - Player 1 post	1	5.96	0.28
					5C Questionnaire	Cronbach's alpha	α = 0.75	Author calculated	Confidence - Player 2 pre	1	4.44	0.1
					5C Questionnaire	Cronbach's alpha	α = 0.75	Author calculated	Confidence - Player 2 post	1	5.97	0.44
					5C Questionnaire	Cronbach's alpha	α = 0.75	Author calculated	Confidence - Player 3 pre	1	4.89	0.25
					5C Questionnaire	Cronbach's alpha	α = 0.75	Author calculated	Confidence - Player 3 post	1	5.82	0.38
					5C Questionnaire	Cronbach's alpha	α = 0.75	Author calculated	Confidence - Player 4 pre	1	5.17	0.17
					5C Questionnaire	Cronbach's alpha	α = 0.75	Author calculated	Confidence - Player 4 post	1	5.91	0.33
					5C Questionnaire	Cronbach's alpha	α = 0.75	Author calculated	Confidence - Player 5 pre	1	4.33	0.33
					5C Questionnaire	Cronbach's alpha	α = 0.75	Author calculated	Confidence - Player 5 post	1	5.61	0.45
Hauw, D., Gesbert, V., Crettaz von Roten, F., & Rolland, J. P.	2022	A multilayer approach for asessing the psychological needs of aspiring soccer players. Implications for overseeing talent development	To test the clarity and effectiveness of the outcomes for sports psychologists working with aspiring soccer players to develop talent.	n= 70, 15-19 years, soccer academy, Switzerland	Personality for Professional Inventory (french version)	Unclear	0.74-0.89	Previous research	Sensitiveness	70	26.6	3.82	No difference between Groups 1 and 3 for emotional stability (p = 0.079) and Groups 2 and 3 (p = 0.072). Groups 1 and 3 showed differences for self-confidence (p = 0.016), stress vulnerability (p = 0.009), no significant differences for sensitiveness (p = 0.694), frustration tolerance (p = 0.236). Groups 2 and 3 showed differences for sensitiveness (p = 0.007), frustration tolerance (p = 0.018). …	6/7	0.857
					Personality for Professional Inventory (french version)	Unclear	0.74-0.89	Previous research	Self-confidence	70	25.6	4.18
					Personality for Professional Inventory (french version)	Unclear	0.74-0.89	Previous research	Stress vulnerability	70	26.2	4.25
					Personality for Professional Inventory (french version)	Unclear	0.74-0.89	Previous research	Frustration tolerance	70	22.2	4.27
					Personality for Professional Inventory (french version)	Unclear	0.74-0.89	Previous research	Enthusiasm	70	27.5	3.71
					Personality for Professional Inventory (french version)	Unclear	0.74-0.89	Previous research	Sociability	70	23.7	3.53
					Personality for Professional Inventory (french version)	Unclear	0.74-0.89	Previous research	Energy	70	34.4	6.37
					Personality for Professional Inventory (french version)	Unclear	0.74-0.89	Previous research	Assertiveness	70	21.9	3.33
					Personality for Professional Inventory (french version)	Unclear	0.74-0.89	Previous research	Innovativeness and creativity	70	25.2	3.96
					Personality for Professional Inventory (french version)	Unclear	0.74-0.89	Previous research	Intellectual versus action orientation	70	32.3	6.29
					Personality for Professional Inventory (french version)	Unclear	0.74-0.89	Previous research	Self-observation	70	23.4	4.42
					Personality for Professional Inventory (french version)	Unclear	0.74-0.89	Previous research	Openness to change	70	37.2	5.59
					Personality for Professional Inventory (french version)	Unclear	0.74-0.89	Previous research	Competitiveness	70	32.8	4.07
					Personality for Professional Inventory (french version)	Unclear	0.74-0.89	Previous research	Orientation toward others	70	31.5	4.86
					Personality for Professional Inventory (french version)	Unclear	0.74-0.89	Previous research	Trust	70	30.9	7.85
					Personality for Professional Inventory (french version)	Unclear	0.74-0.89	Previous research	Compliance	70	22.9	4
					Personality for Professional Inventory (french version)	Unclear	0.74-0.89	Previous research	Organisation	70	34.6	6.11
					Personality for Professional Inventory (french version)	Unclear	0.74-0.89	Previous research	Self-discipline	70	34.3	6.78
					Personality for Professional Inventory (french version)	Unclear	0.74-0.89	Previous research	Impulse control	70	32.6	4.99
					Personality for Professional Inventory (french version)	Unclear	0.74-0.89	Previous research	Achievement striving	70	33.1	7.58
					Personality for Professional Inventory (french version)	Unclear	0.74-0.89	Previous research	Emotional stability	70	115.1	12.9
					Personality for Professional Inventory (french version)	Unclear	0.74-0.89	Previous research	Extraversion	70	108.8	14.1
					Personality for Professional Inventory (french version)	Unclear	0.74-0.89	Previous research	Openess to experience	70	118.1	15
					Personality for Professional Inventory (french version)	Unclear	0.74-0.89	Previous research	Agreeableness	70	112.6	13.9
					Personality for Professional Inventory (french version)	Unclear	0.74-0.89	Previous research	Conscientiousness	70	102	18.2
					Psychological Characteristics of Developing Excellence Questionnaire	Nil	Not reported	Not reported	Long-term performance support	70	3.93	0.72
					Psychological Characteristics of Developing Excellence Questionnaire	Nil	Not reported	Not reported	Imagery use	70	4.17	0.73
					Psychological Characteristics of Developing Excellence Questionnaire	Nil	Not reported	Not reported	Coping with pressure	70	4.02	0.48
					Psychological Characteristics of Developing Excellence Questionnaire	Nil	Not reported	Not reported	Quality of practice	70	4.85	0.71
					Psychological Characteristics of Developing Excellence Questionnaire	Nil	Not reported	Not reported	Evaluating performances and working on weakness	70	5.07	0.6
					Psychological Characteristics of Developing Excellence Questionnaire	Nil	Not reported	Not reported	Social support	70	4.53	0.44
					Global Anxiety Disorder 7-item scale	Nil	Not reported	Not reported	Anxiety	70	5.3	4.3
Hendry, D. T., Crocker, P. R., & Hodges, N. J.	2014	Practice and play as determinants of self-determined motivation in youth soccer players	To determine whether the amount, or relative amounts, of soccer play and practice during childhood are associated with more self-determined forms of motivation among developmentally elite soccer players.	n= 144, 11-16 yrs, soccer academy, Scotland	Behavioral Regulation in Sport Questionnaire	Cronbach's alpha	α = 0.37	Author calculated	Intrinsic motivation	144	6.82	0.42	Significant group effect, between age group and 3 tyoes of motivation (F 4,286 = 4.69, p = < 0.0001, ηp = 0.06, Λ = 0.88). Autonomous motivation showed significant differences, (F 2,36.62 = 9.11, p = < 0.001, ηp = 0.11). U17 group reported lower values (M = 24.74, SD = 2.08) than the U15 (M = 26.02, SD = 2.08) and U13 (M = 26.42, SD = 1.79) groups. Six behavioural regulations showed a significant…	7 / 7	1
					Behavioral Regulation in Sport Questionnaire	Cronbach's alpha	α = 0.64-0.76	Author calculated	Integrated regulation	144	6.31	0.77
					Behavioral Regulation in Sport Questionnaire	Cronbach's alpha	α = 0.64-0.76	Author calculated	Identified regulation	144	5.75	1.04
					Behavioral Regulation in Sport Questionnaire	Cronbach's alpha	α = 0.64-0.76	Author calculated	Introjected regulation	144	3.02	1.78
					Behavioral Regulation in Sport Questionnaire	Cronbach's alpha	α = 0.64-0.76	Author calculated	External regulation	144	1.74	1.04
					Behavioral Regulation in Sport Questionnaire (Indices of motivation)	Nil	Not reported	Not reported	Self-determination index	144	16.37	3.93
					Behavioral Regulation in Sport Questionnaire (Indices of motivation)	Nil	Not reported	Not reported	Autonomous motivation	144	24.74	2.06
					Behavioral Regulation in Sport Questionnaire (Indices of motivation)	Nil	Not reported	Not reported	Controlled motivation	144	9.53	5.02
Hendry, D. T., Crocker, P. R. E., Williams, A. M., & Hodges, N. J.	2019	Tracking and Comparing Self-Determined Motivation in Elite Youth Soccer: Influence of Developmental Activities, Age, and Skill	To determine if self-determined motivation in elite, men’s soccer changes over time and differs as a function of age, skill-grouping, and engagement in soccer play and practice.	n= 31, 12-17 years, soccer academy, Scotland	Behavioral Regulation in Sport Questionnaire (Indices of motivation)	Nil	Not reported	Not reported	Self-determination index - U15 T1	15	16	4.1	No main effects of time for self-determination index (SDI) or controlled motivation (both Fs < 1). Overall decrease in autonomous motivation was seen over time (F 1, 29 = 4.05, p = 0.05, np2 = 13, Mdifference = 0.70, 95% CI [0.50, 0.88]. No main effects of age category were statistically significant for SDI (F 1, 29 = 2.58, p = 0.07, np 2 = 0.11), and controlled motivation (F 1, 29 = 0.89, p = 0.…	6 / 7	0.86
					Behavioral Regulation in Sport Questionnaire (Indices of motivation)	Nil	Not reported	Not reported	Autonomous extrinsic motivation - U15 T1	15	26.88	1
					Behavioral Regulation in Sport Questionnaire (Indices of motivation)	Nil	Not reported	Not reported	Controlled extrinisic motivation - U15 T1	15	10.88	4.28
					Behavioral Regulation in Sport Questionnaire	Cronbach's alpha	α = 0.73	Author calculated	Intrinsic motivation - U15 T1	15	6.98	0.75
					Behavioral Regulation in Sport Questionnaire	Cronbach's alpha	α = 0.72	Author calculated	Integrated regulation - U15 T1	15	6.76	0.52
					Behavioral Regulation in Sport Questionnaire	Cronbach's alpha	α = 0.74	Author calculated	Identified regulation - U15 T1	15	6.15	0.82
					Behavioral Regulation in Sport Questionnaire	Cronbach's alpha	α = 0.75	Author calculated	Introjected regulation - U15 T1	15	3.74	1.83
					Behavioral Regulation in Sport Questionnaire	Cronbach's alpha	α = 0.79	Author calculated	External regulation - U15 T1	15	1.7	0.78
					Behavioral Regulation in Sport Questionnaire	Cronbach's alpha	α = 0.86	Author calculated	Amotivation - U15 T1	15	1.38	0.38
					Behavioral Regulation in Sport Questionnaire (Indices of motivation)	Nil	Not reported	Not reported	Self-determination index - U15 T2 (approx. 2.5 years later)	15	18.41	3.08
					Behavioral Regulation in Sport Questionnaire (Indices of motivation)	Nil	Not reported	Not reported	Autonomous extrinsic motivation - U15 T2	15	26.63	1.34
					Behavioral Regulation in Sport Questionnaire (Indices of motivation)	Nil	Not reported	Not reported	Controlled extrinisic motivation - U15 T2	15	7.63	4.29
					Behavioral Regulation in Sport Questionnaire	Cronbach's alpha	α = 0.73	Author calculated	Intrinsic motivation - U15 T2	15	6.94	0.14
					Behavioral Regulation in Sport Questionnaire	Cronbach's alpha	α = 0.72	Author calculated	Integrated regulation - U15 T2	15	6.62	0.48
					Behavioral Regulation in Sport Questionnaire	Cronbach's alpha	α = 0.74	Author calculated	Identified regulation - U15 T2	15	6.14	0.94
					Behavioral Regulation in Sport Questionnaire	Cronbach's alpha	α = 0.75	Author calculated	Introjected regulation - U15 T2	15	2.55	1.35
					Behavioral Regulation in Sport Questionnaire	Cronbach's alpha	α = 0.79	Author calculated	External regulation - U15 T2	15	1.32	0.51
					Behavioral Regulation in Sport Questionnaire	Cronbach's alpha	α = 0.86	Author calculated	Amotivation - U15 T2	15	1.04	0.17
					Behavioral Regulation in Sport Questionnaire (Indices of motivation)	Nil	Not reported	Not reported	Self-determination index - U17 T1	16	16.42	5.96
					Behavioral Regulation in Sport Questionnaire (Indices of motivation)	Nil	Not reported	Not reported	Autonomous extrinsic motivation - U17 T1	16	26.03	1.92
					Behavioral Regulation in Sport Questionnaire (Indices of motivation)	Nil	Not reported	Not reported	Controlled extrinisic motivation - U17 T1	16	9.55	6.38
					Behavioral Regulation in Sport Questionnaire	Cronbach's alpha	α = 0.73	Author calculated	Intrinsic motivation - U17 T1	16	6.89	0.3
					Behavioral Regulation in Sport Questionnaire	Cronbach's alpha	α = 0.72	Author calculated	Integrated regulation - U17 T1	16	6.35	0.75
					Behavioral Regulation in Sport Questionnaire	Cronbach's alpha	α = 0.74	Author calculated	Identified regulation - U17 T1	16	5.89	0.98
					Behavioral Regulation in Sport Questionnaire	Cronbach's alpha	α = 0.75	Author calculated	Introjected regulation - U17 T1	16	2.9	1.66
					Behavioral Regulation in Sport Questionnaire	Cronbach's alpha	α = 0.79	Author calculated	External regulation - U17 T1	16	1.86	1.65
					Behavioral Regulation in Sport Questionnaire	Cronbach's alpha	α = 0.86	Author calculated	Amotivation - U17 T1	16	1.36	0.56
					Behavioral Regulation in Sport Questionnaire (Indices of motivation)	Nil	Not reported	Not reported	Self-determination index - U17 T2	16	13.03	5.19
					Behavioral Regulation in Sport Questionnaire (Indices of motivation)	Nil	Not reported	Not reported	Autonomous extrinsic motivation - U17 T2	16	24.88	1.6
					Behavioral Regulation in Sport Questionnaire (Indices of motivation)	Nil	Not reported	Not reported	Controlled extrinisic motivation - U17 T2	16	11.86	7.37
					Behavioral Regulation in Sport Questionnaire	Cronbach's alpha	α = 0.73	Author calculated	Intrinsic motivation - U17 T2	16	6.67	0.4
					Behavioral Regulation in Sport Questionnaire	Cronbach's alpha	α = 0.72	Author calculated	Integrated regulation - U17 T2	16	6.07	0.68
					Behavioral Regulation in Sport Questionnaire	Cronbach's alpha	α = 0.74	Author calculated	Identified regulation - U17 T2	16	5.54	0.93
					Behavioral Regulation in Sport Questionnaire	Cronbach's alpha	α = 0.75	Author calculated	Introjected regulation - U17 T2	16	3.75	2.32
					Behavioral Regulation in Sport Questionnaire	Cronbach's alpha	α = 0.79	Author calculated	External regulation - U17 T2	16	2.18	1.51
					Behavioral Regulation in Sport Questionnaire	Cronbach's alpha	α = 0.86	Author calculated	Amotivation - U17 T2	16	1.86	1.52
Hill, A., MacNamara, A., & Collins, D.	2019	Development and initial validation of the Psychological Characteristics of Developing Excellence Questionnaire version 2 (PCDEQ2)	To examine the discriminant function of the PCDEQ2 by testing whether the questionnaire could effectively discriminate between “very good” and “very poor” developers based on their current potential to progress to top level.	n= 342, 13-19 years, soccer, rugby union, rugby league academies, UK	Psychological Characteristics of Developing Excellence Questionnaire version 2	Cronbach's alpha	α = 0.91	Author calculated	Adverse response to failure - High likelihood	70	2.599	0.669	Effect sizes and level of significance for PCDEQ2 factors for high and low progression likelihood groups (significance following Bonferroni test) Factor 1: adverse response to failure d = 0.143; p = < 0.001 (p <0.001) Factor 2: Imagery and active preparation d = 0.00; p = > 0.05 (p >0.05) Factor 3: Self directed control and management d = 0.068, p = < 0.001 (p <0.001) Factor 4: Perfectionistic te…	7 / 7	1
					Psychological Characteristics of Developing Excellence Questionnaire version 2	Cronbach's alpha	α = 0.88	Author calculated	Imagery and active preparation - High likelihood	70	4.191	0.829
					Psychological Characteristics of Developing Excellence Questionnaire version 2	Cronbach's alpha	α = 0.83	Author calculated	Self-directed control and management - High likelihood	70	4.764	0.636
					Psychological Characteristics of Developing Excellence Questionnaire version 2	Cronbach's alpha	α = 0.72	Author calculated	Perfectionistic tendencies - High likelihood	70	3.267	0.808
					Psychological Characteristics of Developing Excellence Questionnaire version 2	Cronbach's alpha	α = 0.81	Author calculated	Seeking and using social support - High likelihood	70	4.667	0.744
					Psychological Characteristics of Developing Excellence Questionnaire version 2	Cronbach's alpha	α = 0.81	Author calculated	Active coping - High likelihood	70	4.981	0.538
					Psychological Characteristics of Developing Excellence Questionnaire version 2	Cronbach's alpha	α = 0.72	Author calculated	Clinical indicators - High likelihood	70	1.992	0.615
					Psychological Characteristics of Developing Excellence Questionnaire version 2	Cronbach's alpha	α = 0.91	Author calculated	Adverse response to failure - Low likelihood	155	3.285	0.828
					Psychological Characteristics of Developing Excellence Questionnaire version 2	Cronbach's alpha	α = 0.88	Author calculated	Imagery and active preparation - Low likelihood	155	4.206	0.776
					Psychological Characteristics of Developing Excellence Questionnaire version 2	Cronbach's alpha	α = 0.83	Author calculated	Self-directed control and management - Low likelihood	155	4.386	0.658
					Psychological Characteristics of Developing Excellence Questionnaire version 2	Cronbach's alpha	α = 0.72	Author calculated	Perfectionistic tendencies - Low likelihood	155	3.555	0.716
					Psychological Characteristics of Developing Excellence Questionnaire version 2	Cronbach's alpha	α = 0.81	Author calculated	Seeking and using social support - Low likelihood	155	4.261	0.876
					Psychological Characteristics of Developing Excellence Questionnaire version 2	Cronbach's alpha	α = 0.81	Author calculated	Active coping - Low likelihood	155	4.41	0.665
					Psychological Characteristics of Developing Excellence Questionnaire version 2	Cronbach's alpha	α = 0.72	Author calculated	Clinical indicators - Low likelihood	155	2.393	0.717
Huijgen, B. C., Elferink.-Gemser, M. T., Lemmink, K. A., & Visscher, C.	2014	Multidimensional performance characteristics in selected and deselected talented soccer players	To objectively illustrate these selection criteria in young soccer players attempting to obtain connections with the top level of professional soccer.	n= 113, 16-18 years, soccer Talent development programs, Netherlands	Task and Ego Orientation in Sport Questionnaire	Cronbach's alpha	α = 0.84-0.88	Previous research	Task orientation - selected	76	3.8	0.68	No significant differences in psychological characteristics between selected versus deselected players (p = > 0.05).	6 / 7	0.86
					Task and Ego Orientation in Sport Questionnaire	Cronbach's alpha	α = 0.84-0.88	Previous research	Ego orientation - selected	76	3.53	0.79
					Psychological Skills Inventory for Sports	Cronbach's alpha	α = 0.68-0.81	Previous research	Motivation - selected	76	3.77	1.29
					Psychological Skills Inventory for Sports	Cronbach's alpha	α = 0.68-0.81	Previous research	Self-confidence - selected	76	3.6	0.76
					Psychological Skills Inventory for Sports	Cronbach's alpha	α = 0.68-0.81	Previous research	Anxiety control - selected	76	3.79	1.06
					Psychological Skills Inventory for Sports	Cronbach's alpha	α = 0.68-0.81	Previous research	Mental preparation - selected	76	2.86	0.87
					Psychological Skills Inventory for Sports	Cronbach's alpha	α = 0.68-0.81	Previous research	Team emphasis - selected	76	3.1	0.6
					Psychological Skills Inventory for Sports	Cronbach's alpha	α = 0.68-0.81	Previous research	Concentration - selected	76	3.52	0.76
					Task and Ego Orientation in Sport Questionnaire	Cronbach's alpha	α = 0.84-0.88	Previous research	Task orientation - deselected	37	3.66	0.7
					Task and Ego Orientation in Sport Questionnaire	Cronbach's alpha	α = 0.84-0.88	Previous research	Ego orientation - deselected	37	3.49	0.82
					Psychological Skills Inventory for Sports	Cronbach's alpha	α = 0.68-0.81	Previous research	Motivation - deselected	37	3.89	1.24
					Psychological Skills Inventory for Sports	Cronbach's alpha	α = 0.68-0.81	Previous research	Self-confidence - deselected	37	3.36	0.66
					Psychological Skills Inventory for Sports	Cronbach's alpha	α = 0.68-0.81	Previous research	Anxiety control - deselected	37	3.47	1.07
					Psychological Skills Inventory for Sports	Cronbach's alpha	α = 0.68-0.81	Previous research	Mental preparation - deselected	37	2.72	0.82
					Psychological Skills Inventory for Sports	Cronbach's alpha	α = 0.68-0.81	Previous research	Team emphasis - deselected	37	3.03	0.59
					Psychological Skills Inventory for Sports	Cronbach's alpha	α = 0.68-0.81	Previous research	Concentration - deselected	37	3.21	0.8
Ivarsson, A., Stenling, A., Fallby, J., Johnson, U., Borg, E., & Johansson, G.	2015	The predictive ability of the talent development environment on youth elite football players' well-being: A person-centered approach	To examine the predictive ability of perceived talent development environment (TDE) on youth elite football players' well-being.	n= 195, 13-16 years, soccer academy, Sweden	General health questionnaire-12	Cronbach's alpha	α = 0.73	Author calculated	Positive well-being	197	0.64	0.42	Level of well-being was significantly predicted by talent development environment class (β = .19, p < 0.001). Lowest class players (class 3) experienced lower levels of well-being than those in the other two classes at T1. Change in well-being (all 4 variables) overtime was not significantly predicted by talent development environment class (ps > .05).	7 / 7	1
					General health questionnaire-12	Cronbach's alpha	α = 0.63	Author calculated	Anxiety	197	0.28	0.41
					General health questionnaire-12	Cronbach's alpha	α = 0.51	Author calculated	Loss of confidence	197	0.48	0.61
					Recovery-stress questionnaire for athletes	Cronbach's alpha	α = 0.77	Author calculated	Emotional functional stress	197	1.9	0.99
Jordana. A., Ramis, Y., Chamorro, J., Pons, J., Borrueco, M., Brandt, K., & Torregrossa, M.	2022	Ready for failure? Irrational beliefs, perfectionism and mental health in male soccer academy players	To (a) identify different career expectancies of male soccer academy players, and (b) describe irrational beliefs, perfectionism and mental health levels associated with different career expectancies, identifying risk factors in the junior to senior transition.	n= 515, 14-19 years, soccer academy, Spain	Irrational Performance Beliefs Inventory (iPBI-2)	Cronbach's alpha	α = 0.57	Author calculated	Demandingness	515	5.5	0.9	Significant correlations between sports performance and irrational beliefs dimensions, demandingness (r = 0.10; p = < 0.05) and the negative one with depreciation (r = − 0.10; p = < 0.05). Significant correlation between satisfaction with sports performance and perfectionism dimensions, perceived parental pressure (r = 0.09; p = < 0.05) and self-organisation (r = 0.12; p = < 0.05). Significant co…	7 / 7	1
					Irrational Performance Beliefs Inventory (iPBI-2)	Cronbach's alpha	α = 0.65	Author calculated	Low frustration tolerance	515	5.2	1.1
					Irrational Performance Beliefs Inventory (iPBI-2)	Cronbach's alpha	α = 0.71	Author calculated	Awfulizing	515	4.1	1.2
					Irrational Performance Beliefs Inventory (iPBI-2)	Cronbach's alpha	α = 0.87	Author calculated	Depreciation	515	2.6	1.3
					Sport Multidimentional Perfectionism Scale-2 (Sport-MPS-2)	Cronbach's alpha	α = 0.67	Author calculated	Personal standards	515	4.7	1.2
					Sport Multidimentional Perfectionism Scale-2 (Sport-MPS-2)	Cronbach's alpha	α = 0.72	Author calculated	Concern over mistakes	515	3.1	1.3
					Sport Multidimentional Perfectionism Scale-2 (Sport-MPS-2)	Cronbach's alpha	α = 0.74	Author calculated	Perceived parental pressure	515	3.2	1.4
					Sport Multidimentional Perfectionism Scale-2 (Sport-MPS-2)	Cronbach's alpha	α = 0.52	Author calculated	Perceived coach pressure	515	3.2	1.1
					Sport Multidimentional Perfectionism Scale-2 (Sport-MPS-2)	Cronbach's alpha	α = 0.70	Author calculated	Self-organisation	515	5.2	1.1
					General health questionnaire-12	Cronbach's alpha	α = 0.76	Author calculated	Social functioning	515	5.5	1
					General health questionnaire-12	Cronbach's alpha	α = 0.78	Author calculated	Anxiety and depression	515	3	1.4
					General health questionnaire-12	Cronbach's alpha	α = 0.76	Author calculated	Loss of confidence and self-esteem	515	2.4	1.5
Joseph, J., McIntyre, F., Joyce, C., Scanlan, A., & Cripps, A.	2021	A comparison of multidimensionak qualities discriminant of selection in elite adolescent Australian basketball athletes	To (1) quantify the multidimensional attributes of U16 and U18 male and female athletes in an Australian basketball talent pathway and (2) identify attributes that discriminate selection (i.e. talent) according to sex and age group within the talent pathway.	n=67, U16 & U18, selected & non-selected basketball talent pathway, Australia	Sports Orientation Questionnaire (SOQ)	Retest reliability	r= 0.89	Author calculated	Competitiveness - U16 selected	18	59.1	3.5	Competitiveness: U16 male selected and non-selected (p = 0.90); U18 male selected and non-selected (p = 0.54) Goal: U16 male selected and non-selected (p = 0.55); U18 male selected and non-selected (p = 0.99) Win: U16 male selected and non-selected (p = 0.58); U18 male selected and non-selected (p = 0.16) Determination: U16 male selected and non-selected (p = 0.85); U18 male selected and non-sele…	6 / 7	0.857
					Sports Orientation Questionnaire (SOQ)	Retest reliability	r= 0.73	Author calculated	Goal - U16 selected	18	24.4	3.1
					Sports Orientation Questionnaire (SOQ)	Retest reliability	r= 0.82	Author calculated	Win - U16 selected	18	22	5
					Psychological Performance Inventory - Alternative (PPI-A)	Retest reliability	r= 0.93	Author calculated	Determination - U16 selected	18	12.3	1.6
					Psychological Performance Inventory - Alternative (PPI-A)	Retest reliability	r= 0.84	Author calculated	Self-belief - U16 selected	18	12.8	1.4
					Psychological Performance Inventory - Alternative (PPI-A)	Retest reliability	r= 0.83	Author calculated	Positive cognition - U16 selected	18	15.9	1.5
					Psychological Performance Inventory - Alternative (PPI-A)	Retest reliability	r= 0.95	Author calculated	Visualisation - U16 selected	18	11.3	2.2
					Sports Orientation Questionnaire (SOQ)	Retest reliability	r= 0.89	Author calculated	Competitiveness - U16 non-selected	19	59.3	3.5
					Sports Orientation Questionnaire (SOQ)	Retest reliability	r= 0.73	Author calculated	Goal - U16 non-selected	19	25.2	4
					Sports Orientation Questionnaire (SOQ)	Retest reliability	r= 0.82	Author calculated	Win - U16 non-selected	19	21.2	4.4
					Psychological Performance Inventory - Alternative (PPI-A)	Retest reliability	r= 0.93	Author calculated	Determination - U16 non-selected	19	12.4	2.1
					Psychological Performance Inventory - Alternative (PPI-A)	Retest reliability	r= 0.84	Author calculated	Self-belief - U16 non-selected	19	13.9	2.5
					Psychological Performance Inventory - Alternative (PPI-A)	Retest reliability	r= 0.83	Author calculated	Positive cognition - U16 non-selected	19	15.8	2.1
					Psychological Performance Inventory - Alternative (PPI-A)	Retest reliability	r= 0.95	Author calculated	Visualisation - U16 non-selected	19	11.8	1.7
					Sports Orientation Questionnaire (SOQ)	Retest reliability	r= 0.89	Author calculated	Competitiveness - U18 selected	16	60.6	4.3
					Sports Orientation Questionnaire (SOQ)	Retest reliability	r= 0.73	Author calculated	Goal - U18 selected	16	26	3.7
					Sports Orientation Questionnaire (SOQ)	Retest reliability	r= 0.82	Author calculated	Win - U18 selected	16	23.4	4.1
					Psychological Performance Inventory - Alternative (PPI-A)	Retest reliability	r= 0.93	Author calculated	Determination - U18 selected	16	13.2	1.7
					Psychological Performance Inventory - Alternative (PPI-A)	Retest reliability	r= 0.84	Author calculated	Self-belief - U18 selected	16	13.3	1.8
					Psychological Performance Inventory - Alternative (PPI-A)	Retest reliability	r= 0.83	Author calculated	Positive cognition - U18 selected	16	16.4	1.7
					Psychological Performance Inventory - Alternative (PPI-A)	Retest reliability	r= 0.95	Author calculated	Visualisation - U18 selected	16	11.4	1.8
					Sports Orientation Questionnaire (SOQ)	Retest reliability	r= 0.89	Author calculated	Competitiveness - U18 non-selected	14	59.7	4.7
					Sports Orientation Questionnaire (SOQ)	Retest reliability	r= 0.73	Author calculated	Goal - U18 non-selected	14	25.8	4.2
					Sports Orientation Questionnaire (SOQ)	Retest reliability	r= 0.82	Author calculated	Win - U18 non-selected	14	25.4	2.6
					Psychological Performance Inventory - Alternative (PPI-A)	Retest reliability	r= 0.93	Author calculated	Determination - U18 non-selected	14	12.8	2.1
					Psychological Performance Inventory - Alternative (PPI-A)	Retest reliability	r= 0.84	Author calculated	Self-belief - U18 non-selected	14	14.4	2.6
					Psychological Performance Inventory - Alternative (PPI-A)	Retest reliability	r= 0.83	Author calculated	Positive cognition - U18 non-selected	14	15.9	2.4
					Psychological Performance Inventory - Alternative (PPI-A)	Retest reliability	r= 0.95	Author calculated	Visualisation - U18 non-selected	14	12.6	1.8
Kavussanu, M., White, S. A., Jowett, S., & England, S.	2011	Elite and non-elite male footballers differ in goal orientation and perceptions of parental climate	To examine whether elite athletes differ from non-elite in goal orientation and their perceptions of the motivational climate created by their parents.	n= 69, 12-16 years, soccer academy, UK	Task and Ego Orientation in Sport Questionnaire	Cronbach's alpha	α = 0.71	Author calculated	Task orientation	69	4.29	0.44	Differences between elite and non-elite athletes on goal orientation and perceptions of the parent-initiated motivational climate saw a significant effect ( ᴧ = .791, F 8, 109 = 3.60, p < 0.01, ƞ2 = 0.21). Elite athletes (compared to non-elite) scored significantly higher in task orientation (F 1, 116 = 4.7; p = 0.03; ƞ2 = 0.04), scored lower in fathers emphasising a climate where success-without…	7 / 7	1
					Task and Ego Orientation in Sport Questionnaire	Cronbach's alpha	α = 0.74	Author calculated	Ego orientation	69	3.03	0.76
Kelly, A., Wilson, M., Jackson, D., Goldman, D., Turnnidge, J., Cote, J., & Williams C.	2020	A multidisciplinary investigation into "play up" in academy football according to age phase	To examine the multidimensional factors that differentiated players who play up a chronological age group, compared to those who do not, within an English football academy according to age phase.	n= 58, 12-16 years, soccer academy, UK	Psychological characteristics for developing excellence	Nil	Not reported	Not reported	Support for long term success	58	4.65	0.55	No significant differences between the playing-up and non-playing-up groups for psychological variables (Psychological Characteristics of Developing Excellence – version 1).	7 / 7	1	Data gained via email with corresponding author
					Psychological characteristics for developing excellence	Nil	Not reported	Not reported	Imagery use during practice	58	4.36	0.72				Data gained via email with corresponding author
					Psychological characteristics for developing excellence	Nil	Not reported	Not reported	Coping with performance and developmental pressures	58	3.96	0.59				Data gained via email with corresponding author
					Psychological characteristics for developing excellence	Nil	Not reported	Not reported	Ability to organise and engage in quality practices	58	4.81	0.62				Data gained via email with corresponding author
					Psychological characteristics for developing excellence	Nil	Not reported	Not reported	Evaluating performances and working on weaknesses	58	5.27	0.62				Data gained via email with corresponding author
					Psychological characteristics for developing excellence	Nil	Not reported	Not reported	Support from others to compete to my potential	58	4.55	0.69				Data gained via email with corresponding author
Kelly, A., Williams, C., Jackson, D., Turnnidge, J., Reeves, M., Dugdale, J., & Wilson, M.	2023	Exploring the role of socioeconomic status and psychological characteristics on talent development in an English soccer academy	To investigate the implications of socioeconomic status and psychological characteristics in English academy soccer players.	n= 58, 12-16 years, soccer academy, UK	Psychological characteristics for developing excellence	Nil	Not reported	Not reported	Support for long term success - higher potential U12	NA	4.83	0.41	Significant difference in PCDEQ1 - factor 3 (coping with performance and developmental pressures), with higher-potentials demonstrating a higher mean score than the lower-potentials (t (36) = 2.855, p = < 0.01). All remaining PCDEQ1 factors showed no significant differences between higher- and lower-potentials (p = > 0.05).	6 / 7	0.857
					Psychological characteristics for developing excellence	Nil	Not reported	Not reported	Support for long term success - lower potential U12	NA	4.87	0.86				NA, n= 58, no age specific participants noted
					Psychological characteristics for developing excellence	Nil	Not reported	Not reported	Imagery use during practice - higher potential U12	NA	4.02	0.64
					Psychological characteristics for developing excellence	Nil	Not reported	Not reported	Imagery use during practice - lower potential U12	NA	4.29	0.77
					Psychological characteristics for developing excellence	Nil	Not reported	Not reported	Coping with performance and developmental pressures - higher potential U12	NA	4.02	0.27
					Psychological characteristics for developing excellence	Nil	Not reported	Not reported	Coping with performance and developmental pressures - lower potential U12	NA	3.96	0.31
					Psychological characteristics for developing excellence	Nil	Not reported	Not reported	Ability to organise and engage in quality practices - higher potential U12	NA	4.93	0.64
					Psychological characteristics for developing excellence	Nil	Not reported	Not reported	Ability to organise and engage in quality practices - lower potential U12	NA	4.79	0.64
					Psychological characteristics for developing excellence	Nil	Not reported	Not reported	Evaluating performances and working on weaknesses - higher potential U12	NA	4.95	1
					Psychological characteristics for developing excellence	Nil	Not reported	Not reported	Evaluating performances and working on weaknesses - lower potential U12	NA	5.45	0.55
					Psychological characteristics for developing excellence	Nil	Not reported	Not reported	Support from others to compete to my potential - higher potential U12	NA	4.54	0.84
					Psychological characteristics for developing excellence	Nil	Not reported	Not reported	Support from others to compete to my potential - Lower potential U12	NA	4.43	1.01
					Psychological characteristics for developing excellence	Nil	Not reported	Not reported	Support for long term success - higher potential U13	NA	5.04	0.42
					Psychological characteristics for developing excellence	Nil	Not reported	Not reported	Support for long term success - lower potential U13	NA	4.53	0.4
					Psychological characteristics for developing excellence	Nil	Not reported	Not reported	Imagery use during practice - higher potential U13	NA	4.96	0.42
					Psychological characteristics for developing excellence	Nil	Not reported	Not reported	Imagery use during practice - lower potential U13	NA	4.65	0.68
					Psychological characteristics for developing excellence	Nil	Not reported	Not reported	Coping with performance and developmental pressures - higher potential U13	NA	4.64	0.33
					Psychological characteristics for developing excellence	Nil	Not reported	Not reported	Coping with performance and developmental pressures - lower potential U13	NA	3.43	0.4
					Psychological characteristics for developing excellence	Nil	Not reported	Not reported	Ability to organise and engage in quality practices - higher potential U13	NA	5.32	0.44
					Psychological characteristics for developing excellence	Nil	Not reported	Not reported	Ability to organise and engage in quality practices - lower potential U13	NA	4.39	0.47
					Psychological characteristics for developing excellence	Nil	Not reported	Not reported	Evaluating performances and working on weaknesses - higher potential U13	NA	5.7	0.12
					Psychological characteristics for developing excellence	Nil	Not reported	Not reported	Evaluating performances and working on weaknesses - lower potential U13	NA	4.9	0.68
					Psychological characteristics for developing excellence	Nil	Not reported	Not reported	Support from others to compete to my potential - higher potential U13	NA	4.89	0.52
					Psychological characteristics for developing excellence	Nil	Not reported	Not reported	Support from others to compete to my potential - Lower potential U13	NA	4.22	0.73
					Psychological characteristics for developing excellence	Nil	Not reported	Not reported	Support for long term success - higher potential U14	NA	4.73	0.39
					Psychological characteristics for developing excellence	Nil	Not reported	Not reported	Support for long term success - lower potential U14	NA	4.38	0.59
					Psychological characteristics for developing excellence	Nil	Not reported	Not reported	Imagery use during practice - higher potential U14	NA	4.47	0.58
					Psychological characteristics for developing excellence	Nil	Not reported	Not reported	Imagery use during practice - lower potential U14	NA	3.95	1.01
					Psychological characteristics for developing excellence	Nil	Not reported	Not reported	Coping with performance and developmental pressures - higher potential U14	NA	4.35	0.38
					Psychological characteristics for developing excellence	Nil	Not reported	Not reported	Coping with performance and developmental pressures - lower potential U14	NA	3.87	0.96
					Psychological characteristics for developing excellence	Nil	Not reported	Not reported	Ability to organise and engage in quality practices - higher potential U14	NA	5.09	0.57
					Psychological characteristics for developing excellence	Nil	Not reported	Not reported	Ability to organise and engage in quality practices - lower potential U14	NA	4.46	1.1
					Psychological characteristics for developing excellence	Nil	Not reported	Not reported	Evaluating performances and working on weaknesses - higher potential U14	NA	5.4	0.51
					Psychological characteristics for developing excellence	Nil	Not reported	Not reported	Evaluating performances and working on weaknesses - lower potential U14	NA	5.04	0.84
					Psychological characteristics for developing excellence	Nil	Not reported	Not reported	Support from others to compete to my potential - higher potential U14	NA	4.83	0.69
					Psychological characteristics for developing excellence	Nil	Not reported	Not reported	Support from others to compete to my potential - Lower potential U14	NA	4.52	0.46
					Psychological characteristics for developing excellence	Nil	Not reported	Not reported	Support for long term success - higher potential U15	NA	4.3	0.45
					Psychological characteristics for developing excellence	Nil	Not reported	Not reported	Support for long term success - lower potential U15	NA	4.9	0.22
					Psychological characteristics for developing excellence	Nil	Not reported	Not reported	Imagery use during practice - higher potential U15	NA	4.44	0.54
					Psychological characteristics for developing excellence	Nil	Not reported	Not reported	Imagery use during practice - lower potential U15	NA	4.19	0.36
					Psychological characteristics for developing excellence	Nil	Not reported	Not reported	Coping with performance and developmental pressures - higher potential U15	NA	4	0.51
					Psychological characteristics for developing excellence	Nil	Not reported	Not reported	Coping with performance and developmental pressures - lower potential U15	NA	3.82	0.45
					Psychological characteristics for developing excellence	Nil	Not reported	Not reported	Ability to organise and engage in quality practices - higher potential U15	NA	4.86	0.5
					Psychological characteristics for developing excellence	Nil	Not reported	Not reported	Ability to organise and engage in quality practices - lower potential U15	NA	4.71	0.12
					Psychological characteristics for developing excellence	Nil	Not reported	Not reported	Evaluating performances and working on weaknesses - higher potential U15	NA	5.25	0.5
					Psychological characteristics for developing excellence	Nil	Not reported	Not reported	Evaluating performances and working on weaknesses - lower potential U15	NA	5.7	0.26
					Psychological characteristics for developing excellence	Nil	Not reported	Not reported	Support from others to compete to my potential - higher potential U15	NA	4.22	0.53
					Psychological characteristics for developing excellence	Nil	Not reported	Not reported	Support from others to compete to my potential - Lower potential U15	NA	4.89	0.69
					Psychological characteristics for developing excellence	Nil	Not reported	Not reported	Support for long term success - higher potential U16	NA	4.53	0.41
					Psychological characteristics for developing excellence	Nil	Not reported	Not reported	Support for long term success - lower potential U16	NA	4.71	0.66
					Psychological characteristics for developing excellence	Nil	Not reported	Not reported	Imagery use during practice - higher potential U16	NA	3.63	1.35
					Psychological characteristics for developing excellence	Nil	Not reported	Not reported	Imagery use during practice - lower potential U16	NA	4.42	0.47
					Psychological characteristics for developing excellence	Nil	Not reported	Not reported	Coping with performance and developmental pressures - higher potential U16	NA	4.32	0.19
					Psychological characteristics for developing excellence	Nil	Not reported	Not reported	Coping with performance and developmental pressures - lower potential U16	NA	3.87	0.19
					Psychological characteristics for developing excellence	Nil	Not reported	Not reported	Ability to organise and engage in quality practices - higher potential U1	NA	4.79	0.91
					Psychological characteristics for developing excellence	Nil	Not reported	Not reported	Ability to organise and engage in quality practices - lower potential U16	NA	5.15	0.21
					Psychological characteristics for developing excellence	Nil	Not reported	Not reported	Evaluating performances and working on weaknesses - higher potential U16	NA	5.4	0.85
					Psychological characteristics for developing excellence	Nil	Not reported	Not reported	Evaluating performances and working on weaknesses - lower potential U16	NA	5.2	0.57
					Psychological characteristics for developing excellence	Nil	Not reported	Not reported	Support from others to compete to my potential - higher potential U16	NA	3.5	1.51
					Psychological characteristics for developing excellence	Nil	Not reported	Not reported	Support from others to compete to my potential - Lower potential U16	NA	4.86	0.61
Larkin, P., Cocic, D., Hendry, D., Williams, M., O'Connor, D., & Bilalic, M.	2023	Gritting ones way to success - Grit explains skill in elite youth soccer players beyond (deliberate practice	To examine the relationship between grit, and practice and performance, in a large sample of highly skilled youth soccer players in Australia.	n= 372, 14 years old, soccer, Australia	Short Grit Scale	Nil	Not reported	Not reported	Grit	372	3.7	0.5	Coach-led practice model. Consistency of interest is significantly related to practice (standardized beta, ß = 0.31; p < 0.05), while (coach-led) practice in turn directly determined Perceptual-Cognitive Ability (ß = 0.24; p < 0.05). Coach-led practice + competition model. Consistency of interest is a significant predictor of practice (ß = 0.49; p < 0.05), whereas the perseverance of effort does …	6 / 7	0.857
					Short Grit Scale	Nil	Not reported	Not reported	Consistency of interest	372	3.4	0.65
					Short Grit Scale	Nil	Not reported	Not reported	Perseverance of effort	372	4.2	0.55
Laurin, R., Nicolas, M., & Lavallee, D.	2008	Personal Goal Management Intervention and Mood States in Soccer Academies	To evaluate the effects of a personal goal-based intervention on positive and negative moods among young athletes at a soccer academy.	n= 22, 17.5 ± 0.8 years, soccer academy, France	Profile of Mood States	Cronbach's alpha	α = 0.88	Author calculated	Tension - Treatment T1	11	9.86	3.38	A significant group × time effect was found for Depression (F 5, 100 = 3.58, p = 0.003), Tension (F 5, 100 = 2.87, p = 0.01), and Fatigue (F 5, 100 = 4.92, p < 0.001). Scores decreased between T0 and T2 (p < 0.05) and T5 (p < 0.05) for Tension, between T0 and T1 (p < 0.01), T4 (p < 0.05) and T5 (p < 0.05) for Depression, and between T0 and T4 (p < 0.05) and T5 (p < 0.01) for Fatigue. In the contr…	6 / 7	0.86
					Profile of Mood States	Cronbach's alpha	α = 0.88	Author calculated	Tension - Control T1	11	5.84	3.05
					Profile of Mood States	Cronbach's alpha	α = 0.88	Author calculated	Tension - Treatment T2	11	8.54	3.44
					Profile of Mood States	Cronbach's alpha	α = 0.88	Author calculated	Tension - Control T2	11	6.63	3.8
					Profile of Mood States	Cronbach's alpha	α = 0.88	Author calculated	Tension - Treatment T3	11	6.72	3.22
					Profile of Mood States	Cronbach's alpha	α = 0.88	Author calculated	Tension - Control T3	11	6	3.4
					Profile of Mood States	Cronbach's alpha	α = 0.88	Author calculated	Tension - Treatment T4	11	7.54	3.1
					Profile of Mood States	Cronbach's alpha	α = 0.88	Author calculated	Tension - Control T4	11	5.83	2.74
					Profile of Mood States	Cronbach's alpha	α = 0.88	Author calculated	Tension - Treatment T5	11	8.36	3.31
					Profile of Mood States	Cronbach's alpha	α = 0.88	Author calculated	Tension - Control T5	11	7.64	3.58
					Profile of Mood States	Cronbach's alpha	α = 0.88	Author calculated	Tension - Treatment T6	11	6.45	2.5
					Profile of Mood States	Cronbach's alpha	α = 0.88	Author calculated	Tension - Control T6	11	7.45	2.32
					Profile of Mood States	Cronbach's alpha	α = 0.81	Author calculated	Depression - Treament T1	11	8.54	3.02
					Profile of Mood States	Cronbach's alpha	α = 0.81	Author calculated	Depression - Control T1	11	4.68	3.12
					Profile of Mood States	Cronbach's alpha	α = 0.81	Author calculated	Depression - Treament T2	11	5.36	3.12
					Profile of Mood States	Cronbach's alpha	α = 0.81	Author calculated	Depression - Control T2	11	5.37	3.52
					Profile of Mood States	Cronbach's alpha	α = 0.81	Author calculated	Depression - Treament T3	11	8.72	3.25
					Profile of Mood States	Cronbach's alpha	α = 0.81	Author calculated	Depression - Control T3	11	3	2.63
					Profile of Mood States	Cronbach's alpha	α = 0.81	Author calculated	Depression - Treament T4	11	8.45	3.01
					Profile of Mood States	Cronbach's alpha	α = 0.81	Author calculated	Depression - Control T4	11	4.72	3.21
					Profile of Mood States	Cronbach's alpha	α = 0.81	Author calculated	Depression - Treament T5	11	6.81	2.93
					Profile of Mood States	Cronbach's alpha	α = 0.81	Author calculated	Depression - Control T5	11	8.09	3.02
					Profile of Mood States	Cronbach's alpha	α = 0.81	Author calculated	Depression - Treament T6	11	6.36	2.54
					Profile of Mood States	Cronbach's alpha	α = 0.81	Author calculated	Depression - Control T6	11	6.54	2.84
					Profile of Mood States	Cronbach's alpha	α = 0.78	Author calculated	Hostility - Treatment T1	11	12.7	2.75
					Profile of Mood States	Cronbach's alpha	α = 0.78	Author calculated	Hostility - Control T1	11	8.7	2.97
					Profile of Mood States	Cronbach's alpha	α = 0.78	Author calculated	Hostility - Treatment T2	11	9.45	3.03
					Profile of Mood States	Cronbach's alpha	α = 0.78	Author calculated	Hostility - Control T2	11	9.45	2.45
					Profile of Mood States	Cronbach's alpha	α = 0.78	Author calculated	Hostility - Treatment T3	11	8.9	2.87
					Profile of Mood States	Cronbach's alpha	α = 0.78	Author calculated	Hostility - Control T3	11	6.54	3.02
					Profile of Mood States	Cronbach's alpha	α = 0.78	Author calculated	Hostility - Treatment T4	11	11.27	3.17
					Profile of Mood States	Cronbach's alpha	α = 0.78	Author calculated	Hostility - Control T4	11	6.09	2.35
					Profile of Mood States	Cronbach's alpha	α = 0.78	Author calculated	Hostility - Treatment T5	11	10.27	3
					Profile of Mood States	Cronbach's alpha	α = 0.78	Author calculated	Hostility - Control T5	11	10.63	3.11
					Profile of Mood States	Cronbach's alpha	α = 0.78	Author calculated	Hostility - Treatment T6	11	9	2.67
					Profile of Mood States	Cronbach's alpha	α = 0.78	Author calculated	Hostility - Control T6	11	8.54	2.88
					Profile of Mood States	Cronbach's alpha	α = 0.86	Author calculated	Vigor - Treatment T1	11	15.1	3.09
					Profile of Mood States	Cronbach's alpha	α = 0.86	Author calculated	Vigor - Control T1	11	14.6	3.12
					Profile of Mood States	Cronbach's alpha	α = 0.86	Author calculated	Vigor - Treatment T2	11	15.6	2.98
					Profile of Mood States	Cronbach's alpha	α = 0.86	Author calculated	Vigor - Control T2	11	14	2.88
					Profile of Mood States	Cronbach's alpha	α = 0.86	Author calculated	Vigor - Treatment T3	11	15.4	4.43
					Profile of Mood States	Cronbach's alpha	α = 0.86	Author calculated	Vigor - Control T3	11	14.9	3.65
					Profile of Mood States	Cronbach's alpha	α = 0.86	Author calculated	Vigor - Treatment T4	11	14.7	3.74
					Profile of Mood States	Cronbach's alpha	α = 0.86	Author calculated	Vigor - Control T4	11	14.2	3.97
					Profile of Mood States	Cronbach's alpha	α = 0.86	Author calculated	Vigor - Treatment T5	11	15.7	3.34
					Profile of Mood States	Cronbach's alpha	α = 0.86	Author calculated	Vigor - Control T5	11	13.9	3.87
					Profile of Mood States	Cronbach's alpha	α = 0.86	Author calculated	Vigor - Treatment T6	11	18	3.79
					Profile of Mood States	Cronbach's alpha	α = 0.86	Author calculated	Vigor - Control T6	11	14.7	3.54
					Profile of Mood States	Cronbach's alpha	α = 0.79	Author calculated	Fatigue - Treatment T1	11	8.34	2.93
					Profile of Mood States	Cronbach's alpha	α = 0.79	Author calculated	Fatigue - Control T1	11	4.25	2.89
					Profile of Mood States	Cronbach's alpha	α = 0.79	Author calculated	Fatigue - Treatment T2	11	5.82	2.57
					Profile of Mood States	Cronbach's alpha	α = 0.79	Author calculated	Fatigue - Control T2	11	4.82	2.03
					Profile of Mood States	Cronbach's alpha	α = 0.79	Author calculated	Fatigue - Treatment T3	11	7.54	3
					Profile of Mood States	Cronbach's alpha	α = 0.79	Author calculated	Fatigue - Control T3	11	4	2.23
					Profile of Mood States	Cronbach's alpha	α = 0.79	Author calculated	Fatigue - Treatment T4	11	8	3.03
					Profile of Mood States	Cronbach's alpha	α = 0.79	Author calculated	Fatigue - Control T4	11	4.9	2.45
					Profile of Mood States	Cronbach's alpha	α = 0.79	Author calculated	Fatigue - Treatment T5	11	6	2.79
					Profile of Mood States	Cronbach's alpha	α = 0.79	Author calculated	Fatigue - Control T5	11	6.27	2.24
					Profile of Mood States	Cronbach's alpha	α = 0.79	Author calculated	Fatigue - Treatment T6	11	6	2.95
					Profile of Mood States	Cronbach's alpha	α = 0.79	Author calculated	Fatigue - Control T6	11	6.82	2.84
					Profile of Mood States	Cronbach's alpha	α = 0.83	Author calculated	Confusion - Treatment T1	11	7.73	2.84
					Profile of Mood States	Cronbach's alpha	α = 0.83	Author calculated	Confusion - Control T1	11	5.97	2.88
					Profile of Mood States	Cronbach's alpha	α = 0.83	Author calculated	Confusion - Treatment T2	11	6	2.75
					Profile of Mood States	Cronbach's alpha	α = 0.83	Author calculated	Confusion - Control T2	11	6.27	2.45
					Profile of Mood States	Cronbach's alpha	α = 0.83	Author calculated	Confusion - Treatment T3	11	5.45	2.65
					Profile of Mood States	Cronbach's alpha	α = 0.83	Author calculated	Confusion - Control T3	11	4.63	2.23
					Profile of Mood States	Cronbach's alpha	α = 0.83	Author calculated	Confusion - Treatment T4	11	6.27	3
					Profile of Mood States	Cronbach's alpha	α = 0.83	Author calculated	Confusion - Control T4	11	4.82	2.67
					Profile of Mood States	Cronbach's alpha	α = 0.83	Author calculated	Confusion - Treatment T5	11	6.27	2.68
					Profile of Mood States	Cronbach's alpha	α = 0.83	Author calculated	Confusion - Control T5	11	6.1	2.83
					Profile of Mood States	Cronbach's alpha	α = 0.83	Author calculated	Confusion - Treatment T6	11	4.45	2.67
					Profile of Mood States	Cronbach's alpha	α = 0.83	Author calculated	Confusion - Control T6	11	5.82	2.56
McAuley, A. B. T., Hughes, D. C., Tsaprouni, L. G., Varley, I., Suraci, B., Baker, J., Herbert, A. J., & Kelly, A.	2022	Genetic associations with personality and mental toughness profiles of English academy football players. An exploratory study	To examine the association of ten single nucleotide polymorphisms (SNPs) with personality and mental toughness profiles of academy football players.	n= 73, 12-18 years, Soccer academy, UK	International Personality Item Pool (IPIP)	Cronbach's alpha	α = 0.87	Previous research	Extraversion	73	23.67	6.75	A significant association between DRD3 (F 1, 71 = 4.24, p = 0.043) and agreeableness. A/A homozygotes scored higher than G allele carriers (B = 2.43). No other associations were found. Associations were seen between the TGS and agreeableness (F 1, 69 = 6.31, p = 0.014), extraversion (F 1, 69 = 7.16, p = 0.009), mental toughness (F 1, 68 = 5.77, p = 0.019), and neuroticism (F 1, 69 = 8.40, p = 0.0…	7 / 7	1
					International Personality Item Pool (IPIP)	Cronbach's alpha	α = 0.81	Previous research	Agreeableness	73	26.27	4.98
					International Personality Item Pool (IPIP)	Cronbach's alpha	α = 0.78	Previous research	Openess	73	25.47	5.46
					International Personality Item Pool (IPIP)	Cronbach's alpha	α = 0.77	Previous research	Conscientiousness	73	27.67	5.07
					International Personality Item Pool (IPIP)	Cronbach's alpha	α = 0.88	Previous research	Neuroticism	73	22.78	6.85
					Mental Toughness Index (MTI)	Cronbach's alpha	α = 0.90	Previous research	Mental toughness	73	43.21	5.56
Mitchell, T. O., Nesti, M., Richardson, D., Midgley, A. W., Eubank, M., & Littlewood, M.	2014	Exploring athletic identity in elite-level English youth football: a cross-sectional approach	To gain a critical understanding of the levels of athletic identity in elite youth footballers.	n= 168 , 16-18 years, soccer professional 2 year football apprenticeship, UK	Athletic Identity Measurement Scale	Cronbach's alpha	α = 0.81-0.93	Previous research	Total athletic identity - Full sample	168	40.5	5.2	“Football club” accounted for 30% explained variance in exclusivity was the only outcome variable that reached statistical significance (Wald Z = 2.0, p = 0.02). Non-significant findings were 6% of the variability in negative affectivity (Wald Z = 1.1, p = 0.14) and 12% in AIMS (Wald Z = 1.5, p = 0.061). No significant difference in Mean scores of AIMS (F = 0.5, p = 0.68), social identity (F = 0.…	5 / 7	0.71
					Athletic Identity Measurement Scale	Cronbach's alpha	α = 0.81-0.93	Previous research	Social identity - Full sample	168	16.4	2.2
					Athletic Identity Measurement Scale	Cronbach's alpha	α = 0.81-0.93	Previous research	Exclusivity - Full sample	168	11.5	2.3
					Athletic Identity Measurement Scale	Cronbach's alpha	α = 0.81-0.93	Previous research	Negative affectivity - Full sample	168	12.3	1.9
					Athletic Identity Measurement Scale	Cronbach's alpha	α = 0.81-0.93	Previous research	Total athletic identity - League 2	44	39.4	6.6
					Athletic Identity Measurement Scale	Cronbach's alpha	α = 0.81-0.93	Previous research	Social identity - League 2	44	16.4	2.8
					Athletic Identity Measurement Scale	Cronbach's alpha	α = 0.81-0.93	Previous research	Exclusivity - League 2	44	10.6	2.7
					Athletic Identity Measurement Scale	Cronbach's alpha	α = 0.81-0.93	Previous research	Negative affectivity - League 2	44	12.4	2
					Athletic Identity Measurement Scale	Cronbach's alpha	α = 0.81-0.93	Previous research	Total athletic identity - League 1	44	40.2	5.3
					Athletic Identity Measurement Scale	Cronbach's alpha	α = 0.81-0.93	Previous research	Social identity - League 1	44	16.7	2
					Athletic Identity Measurement Scale	Cronbach's alpha	α = 0.81-0.93	Previous research	Exclusivity - League 1	44	11.5	2.3
					Athletic Identity Measurement Scale	Cronbach's alpha	α = 0.81-0.93	Previous research	Negative affectivity - League 1	44	12.2	2.3
					Athletic Identity Measurement Scale	Cronbach's alpha	α = 0.81-0.93	Previous research	Total athletic identity - Championship	44	40.4	4
					Athletic Identity Measurement Scale	Cronbach's alpha	α = 0.81-0.93	Previous research	Social identity - Championship	44	16.5	1.7
					Athletic Identity Measurement Scale	Cronbach's alpha	α = 0.81-0.93	Previous research	Exclusivity - Championship	44	11.5	1.9
					Athletic Identity Measurement Scale	Cronbach's alpha	α = 0.81-0.93	Previous research	Negative affectivity - Championship	44	12.3	1.7
					Athletic Identity Measurement Scale	Cronbach's alpha	α = 0.81-0.93	Previous research	Total athletic identity - Premiership	36	42	4.4
					Athletic Identity Measurement Scale	Cronbach's alpha	α = 0.81-0.93	Previous research	Social identity - Premiership	36	17	2.3
					Athletic Identity Measurement Scale	Cronbach's alpha	α = 0.81-0.93	Previous research	Exclusivity - Premiership	36	12.5	1.6
					Athletic Identity Measurement Scale	Cronbach's alpha	α = 0.81-0.93	Previous research	Negative affectivity - Premiership	36	12.5	1.8
					Athletic Identity Measurement Scale	Cronbach's alpha	α = 0.81-0.93	Previous research	Total athletic identity - Living at home	101	40	5.4
					Athletic Identity Measurement Scale	Cronbach's alpha	α = 0.81-0.93	Previous research	Social identity - Living at home	101	16.5	2.3
					Athletic Identity Measurement Scale	Cronbach's alpha	α = 0.81-0.93	Previous research	Exclusivity - Living at home	101	11.1	2.5
					Athletic Identity Measurement Scale	Cronbach's alpha	α = 0.81-0.93	Previous research	Negative affectivity - Living at home	101	12.4	1.8
					Athletic Identity Measurement Scale	Cronbach's alpha	α = 0.81-0.93	Previous research	Total athletic identity - Living away	67	41.1	4.9
					Athletic Identity Measurement Scale	Cronbach's alpha	α = 0.81-0.93	Previous research	Social identity - Living away	67	16.8	2.1
					Athletic Identity Measurement Scale	Cronbach's alpha	α = 0.81-0.93	Previous research	Exclusivity - Living away	67	12	1.8
					Athletic Identity Measurement Scale	Cronbach's alpha	α = 0.81-0.93	Previous research	Negative affectivity - Living away	67	12.2	2.2
					Athletic Identity Measurement Scale	Cronbach's alpha	α = 0.81-0.93	Previous research	Total athletic identity - First year apprenticeship	83	41.1	4.3
					Athletic Identity Measurement Scale	Cronbach's alpha	α = 0.81-0.93	Previous research	Social identity - First year apprenticeship	83	17.1	2
					Athletic Identity Measurement Scale	Cronbach's alpha	α = 0.81-0.93	Previous research	Exclusivity - First year apprenticeship	83	11.7	2
					Athletic Identity Measurement Scale	Cronbach's alpha	α = 0.81-0.93	Previous research	Negative affectivity - First year apprenticeship	83	12.4	1.6
					Athletic Identity Measurement Scale	Cronbach's alpha	α = 0.81-0.93	Previous research	Total athletic identity - Second year apprenticeship	85	39.8	6
					Athletic Identity Measurement Scale	Cronbach's alpha	α = 0.81-0.93	Previous research	Social identity - Second year apprenticeship	85	16.2	2.4
					Athletic Identity Measurement Scale	Cronbach's alpha	α = 0.81-0.93	Previous research	Exclusivity - Second year apprenticeship	85	11.3	2.5
					Athletic Identity Measurement Scale	Cronbach's alpha	α = 0.81-0.93	Previous research	Negative affectivity - Second year apprenticeship	85	12.3	2.2
Mouloud, K.	2019	Level of state anxiety among youth football players according different playing position	Is there high level of state anxiety among youth football players? Is there significant difference in state anxiety among youth football players according playing position?	n = 61, 16-19 years soocer academy, Portugal	Competitive State Anxiety Inventory-2	Nil	Not reported	Not reported	Cognitive state anxiety - goalkeeper	6	2.77	0.768	No significant differences (p > 0.05) between cognitive state anxiety, somatic state anxiety and self-confidence.	4 / 7	0.57
					Competitive State Anxiety Inventory-2	Nil	Not reported	Not reported	Cognitive state anxiety - defender	20	2.56	0.8
					Competitive State Anxiety Inventory-2	Nil	Not reported	Not reported	Cognitive state anxiety - midfielder	19	2.76	0.6
					Competitive State Anxiety Inventory-2	Nil	Not reported	Not reported	Cognitive state anxiety - forward	16	2.63	0.79
					Competitive State Anxiety Inventory-2	Nil	Not reported	Not reported	Cognitive state anxiety - total	61	2.68	0.74
					Competitive State Anxiety Inventory-2	Nil	Not reported	Not reported	Somatic state anxiety - goalkeeper	6	1.86	0.34
					Competitive State Anxiety Inventory-2	Nil	Not reported	Not reported	Somatic state anxiety - defender	20	2.19	0.7
					Competitive State Anxiety Inventory-2	Nil	Not reported	Not reported	Somatic state anxiety - midfielder	19	2.2	0.54
					Competitive State Anxiety Inventory-2	Nil	Not reported	Not reported	Somatic state anxiety - forward	16	2.14	0.51
					Competitive State Anxiety Inventory-2	Nil	Not reported	Not reported	Somatic state anxiety - total	61	2.09	0.52
					Competitive State Anxiety Inventory-2	Nil	Not reported	Not reported	Self-confidence - goalkeeper	6	2.76	1.12
					Competitive State Anxiety Inventory-2	Nil	Not reported	Not reported	Self-confidence - defender	20	3.18	0.595
					Competitive State Anxiety Inventory-2	Nil	Not reported	Not reported	Self-confidence - midfielder	19	3.12	0.387
					Competitive State Anxiety Inventory-2	Nil	Not reported	Not reported	Self-confidence - forward	16	3.4	0.41
					Competitive State Anxiety Inventory-2	Nil	Not reported	Not reported	Self-confidence - total	61	3.11	0.909
Reilly, T., Williams, A. M., Nevill, A., & Franks, A.	2000	A multidisciplinary approach to talent identification in soccer	To design and apply a multivariate test battery for assessing talent in young soccer players. To assess its ability to distinguish elite from sub-elite young players.	n= 16, 15-16 years, soccer professional club, UK	Task and Ego Orientation in Sport Questionnaire	Nil	Not reported	Not reported	Task orientation	16	32.8	3.05	Significant difference between groups (elite vs sub-elite) in task orientation F1,29 = 6.26; p <0.05. No significant difference in ego orientation p > 0.05 Significant differences between groups (elite vs sub-elite) for somatic anxiety intensity F1,29 = 15.98; p <0.01, cognitive anxiety direction F1,29 = 10.03; p < 0.01, self-confidence direction F1,29 = 16.10; p < 0.01, self-confidence intensity…	5 / 7	0.71
					Task and Ego Orientation in Sport Questionnaire	Nil	Not reported	Not reported	Ego orientation	16	19.33	7.9
					Competitive State Anxiety Inventory-2	Nil	Not reported	Not reported	Cognitive anxiety intensity	16	22.46	4.91
					Competitive State Anxiety Inventory-2	Nil	Not reported	Not reported	Somatic anxiety intensity	16	11.86	1.55
					Competitive State Anxiety Inventory-2	Nil	Not reported	Not reported	Self-confidence intensity	16	27.2	6.54
					Competitive State Anxiety Inventory-2	Nil	Not reported	Not reported	Cognitive anxiety direction	16	9	9.47
					Competitive State Anxiety Inventory-2	Nil	Not reported	Not reported	Somatic anxiety direction	16	13.33	9.27
					Competitive State Anxiety Inventory-2	Nil	Not reported	Not reported	Self-confidence direction	16	18.93	5.24
Ronald, B. & Slawomir, C.	2018	The impact of head-coaches leadership styles on players motivation. Emirical evidence from Germany's leading youth soccer Academies	To assess correlation between players’ academy tenures and levels of autonomous motivation. Secondly, to assess any differences in autonomous motivation between under-17 players and under-19 players.	n= 379, 16-18 years, soccer academy, Germany	Sports Motivation Scale-2	Cronbach's alpha	α = 0.70-0.76	Author calculated	Intrinsic	370	5.3757	1.15822	No significant correlation p > 0.05 between length of academy players tenure and relative autonomy index, r = 0.72; r2 = 0.05	7 / 7	1
					Sports Motivation Scale-2	Cronbach's alpha	α = 0.70-0.76	Author calculated	Integrated	370	5.7063	1.11581
					Sports Motivation Scale-2	Cronbach's alpha	α = 0.70-0.76	Author calculated	Identified	370	5.1676	1.03223
					Sports Motivation Scale-2	Cronbach's alpha	α = 0.70-0.76	Author calculated	Introjected	370	3.6423	0.87987
					Sports Motivation Scale-2	Cronbach's alpha	α = 0.70-0.76	Author calculated	External	370	2.3901	0.94954
					Sports Motivation Scale-2	Cronbach's alpha	α = 0.70-0.76	Author calculated	Amotivated	370	2.518	1.0919
Rongen, F., McKenna, J., Cobley, S., Cameron Tee, J., & Till, K.	2020	Psychosocial outcomes associated with soccer academy involvement: Longitudinal comparisons against aged matched school pupils	To longitudinally evaluate the psychosocial impact of youth elite academy soccer involvement by comparing players to an age-matched soccer-active school sample.	n= 33, 12-16 years, soccer academy, England	RESTQ-Sport	Cronbach's alpha	α = 0.54-0.92	Previous research	General Stress T1	33	1.46	0.62	No significant group and time interaction (p = 0.24, ES = small, ηp2 = 0.02) or main group effect (p = 0.04; ES = medium, ηp2 = 0.13) for any of the subscales of the REST-Q questionnaire. Significant main effect of time was present (p < 0.01, ES = medium, ηp2 = 0.06), general (p < 0.01; ES = medium, ηp2= 0.07) and sport-specific stress (p < 0.01; ES = medium, ηp2 = 0.07) decreasing over time and …	6 / 7	0.86
					RESTQ-Sport	Cronbach's alpha	α = 0.54-0.92	Previous research	General Stress T2	33	1.29	0.64
					RESTQ-Sport	Cronbach's alpha	α = 0.54-0.92	Previous research	General Stress T3	33	1.27	0.61
					RESTQ-Sport	Cronbach's alpha	α = 0.54-0.92	Previous research	General Stress T4	33	1.35	0.66
					RESTQ-Sport	Cronbach's alpha	α = 0.54-0.92	Previous research	General Recovery T1	33	3.62	0.82
					RESTQ-Sport	Cronbach's alpha	α = 0.54-0.92	Previous research	General Recovery T2	33	3.75	0.82
					RESTQ-Sport	Cronbach's alpha	α = 0.54-0.92	Previous research	General Recovery T3	33	3.86	0.76
					RESTQ-Sport	Cronbach's alpha	α = 0.54-0.92	Previous research	General Recovery T4	33	3.8	0.71
					RESTQ-Sport	Cronbach's alpha	α = 0.54-0.92	Previous research	Sport Stress T1	33	1.78	0.78
					RESTQ-Sport	Cronbach's alpha	α = 0.54-0.92	Previous research	Sport Stress T2	33	1.56	0.81
					RESTQ-Sport	Cronbach's alpha	α = 0.54-0.92	Previous research	Sport Stress T3	33	1.41	0.67
					RESTQ-Sport	Cronbach's alpha	α = 0.54-0.92	Previous research	Sport Stress T4	33	1.41	0.77
					RESTQ-Sport	Cronbach's alpha	α = 0.54-0.92	Previous research	Sport Recovery T1	33	3.55	0.81
					RESTQ-Sport	Cronbach's alpha	α = 0.54-0.92	Previous research	Sport Recovery T2	33	3.8	0.99
					RESTQ-Sport	Cronbach's alpha	α = 0.54-0.92	Previous research	Sport Recovery T3	33	3.7	0.89
					RESTQ-Sport	Cronbach's alpha	α = 0.54-0.92	Previous research	Sport Recovery T4	33	3.84	0.86
					Balanced Measure of Psychological Needs	Cronbach's alpha	α = 0.69-0.85	Previous research	Relatedness Satisfaction T1	33	3.94	0.72
					Balanced Measure of Psychological Needs	Cronbach's alpha	α = 0.69-0.85	Previous research	Relatedness Satisfaction T2	33	3.97	0.64
					Balanced Measure of Psychological Needs	Cronbach's alpha	α = 0.69-0.85	Previous research	Relatedness Satisfaction T3	33	4.07	0.54
					Balanced Measure of Psychological Needs	Cronbach's alpha	α = 0.69-0.85	Previous research	Relatedness Satisfaction T4	33	3.89	0.76
					Balanced Measure of Psychological Needs	Cronbach's alpha	α = 0.69-0.85	Previous research	Relatedness Dissatisfaction T1	33	1.79	0.64
					Balanced Measure of Psychological Needs	Cronbach's alpha	α = 0.69-0.85	Previous research	Relatedness Dissatisfaction T2	33	1.91	0.76
					Balanced Measure of Psychological Needs	Cronbach's alpha	α = 0.69-0.85	Previous research	Relatedness Dissatisfaction T3	33	1.96	0.6
					Balanced Measure of Psychological Needs	Cronbach's alpha	α = 0.69-0.85	Previous research	Relatedness Dissatisfaction T4	33	1.89	0.66
					Balanced Measure of Psychological Needs	Cronbach's alpha	α = 0.69-0.85	Previous research	Autonomy Satisfaction T1	33	3.92	0.55
					Balanced Measure of Psychological Needs	Cronbach's alpha	α = 0.69-0.85	Previous research	Autonomy Satisfaction T2	33	3.92	0.55
					Balanced Measure of Psychological Needs	Cronbach's alpha	α = 0.69-0.85	Previous research	Autonomy Satisfaction T3	33	3.91	0.55
					Balanced Measure of Psychological Needs	Cronbach's alpha	α = 0.69-0.85	Previous research	Autonomy Satisfaction T4	33	3.75	0.59
					Balanced Measure of Psychological Needs	Cronbach's alpha	α = 0.69-0.85	Previous research	Autonomy Dissatisfaction T1	33	2.38	0.71
					Balanced Measure of Psychological Needs	Cronbach's alpha	α = 0.69-0.85	Previous research	Autonomy Dissatisfaction T2	33	2.16	0.88
					Balanced Measure of Psychological Needs	Cronbach's alpha	α = 0.69-0.85	Previous research	Autonomy Dissatisfaction T3	33	2.28	0.86
					Balanced Measure of Psychological Needs	Cronbach's alpha	α = 0.69-0.85	Previous research	Autonomy Dissatisfaction T4	33	2.13	0.8
					Balanced Measure of Psychological Needs	Cronbach's alpha	α = 0.69-0.85	Previous research	Competence Satisfaction T1	33	3.55	0.54
					Balanced Measure of Psychological Needs	Cronbach's alpha	α = 0.69-0.85	Previous research	Competence Satisfaction T2	33	3.84	0.5
					Balanced Measure of Psychological Needs	Cronbach's alpha	α = 0.69-0.85	Previous research	Competence Satisfaction T3	33	3.74	0.54
					Balanced Measure of Psychological Needs	Cronbach's alpha	α = 0.69-0.85	Previous research	Competence Satisfaction T4	33	3.56	0.53
					Balanced Measure of Psychological Needs	Cronbach's alpha	α = 0.69-0.85	Previous research	Competence Dissatisfaction T1	33	2.18	0.66
					Balanced Measure of Psychological Needs	Cronbach's alpha	α = 0.69-0.85	Previous research	Competence Dissatisfaction T2	33	2.02	0.75
					Balanced Measure of Psychological Needs	Cronbach's alpha	α = 0.69-0.85	Previous research	Competence Dissatisfaction T3	33	2.21	0.86
					Balanced Measure of Psychological Needs	Cronbach's alpha	α = 0.69-0.85	Previous research	Competence Dissatisfaction T4	33	2.2	0.62
					KIDSCREEN-27	Cronbach's alpha	α = 0.79-0.84	Previous research	Physical Well-being T1	33	48.24	7.04
					KIDSCREEN-27	Cronbach's alpha	α = 0.79-0.84	Previous research	Physical Well-being T2	33	51.5	7.54
					KIDSCREEN-27	Cronbach's alpha	α = 0.79-0.84	Previous research	Physical Well-being T3	33	50.35	8.07
					KIDSCREEN-27	Cronbach's alpha	α = 0.79-0.84	Previous research	Physical Well-being T4	33	51.99	9.11
					KIDSCREEN-27	Cronbach's alpha	α = 0.79-0.84	Previous research	Psychological Well-being T1	33	50.05	7.46
					KIDSCREEN-27	Cronbach's alpha	α = 0.79-0.84	Previous research	Psychological Well-being T2	33	52.71	9.8
					KIDSCREEN-27	Cronbach's alpha	α = 0.79-0.84	Previous research	Psychological Well-being T3	33	51.1	9.5
					KIDSCREEN-27	Cronbach's alpha	α = 0.79-0.84	Previous research	Psychological Well-being T4	33	50.7	7.23
					Athletic Identity Measurement Scale	Cronbach's alpha	α = 0.81	Previous research	Social Identity T1	33	5.69	0.69
					Athletic Identity Measurement Scale	Cronbach's alpha	α = 0.81	Previous research	Social Identity T2	33	5.96	0.88
					Athletic Identity Measurement Scale	Cronbach's alpha	α = 0.81	Previous research	Social Identity T3	33	5.92	0.7
					Athletic Identity Measurement Scale	Cronbach's alpha	α = 0.81	Previous research	Social Identity T4	33	5.93	0.81
					Athletic Identity Measurement Scale	Cronbach's alpha	α = 0.81	Previous research	Exclusivity T1	33	5.85	0.96
					Athletic Identity Measurement Scale	Cronbach's alpha	α = 0.81	Previous research	Exclusivity T2	33	6.01	0.87
					Athletic Identity Measurement Scale	Cronbach's alpha	α = 0.81	Previous research	Exclusivity T3	33	6.13	0.83
					Athletic Identity Measurement Scale	Cronbach's alpha	α = 0.81	Previous research	Exclusivity T4	33	6.07	0.92
					Athletic Identity Measurement Scale	Cronbach's alpha	α = 0.81	Previous research	Negative affectivity T1	33	5.74	1.23
					Athletic Identity Measurement Scale	Cronbach's alpha	α = 0.81	Previous research	Negative affectivity T2	33	6.07	0.88
					Athletic Identity Measurement Scale	Cronbach's alpha	α = 0.81	Previous research	Negative affectivity T3	33	5.68	1.49
					Athletic Identity Measurement Scale	Cronbach's alpha	α = 0.81	Previous research	Negative affectivity T4	33	5.94	0.95
					Athletic Identity Measurement Scale	Cronbach's alpha	α = 0.81	Previous research	Total athletic identity T1	33	40.24	4.57
					Athletic Identity Measurement Scale	Cronbach's alpha	α = 0.81	Previous research	Total athletic identity T2	33	42.06	4.73
					Athletic Identity Measurement Scale	Cronbach's alpha	α = 0.81	Previous research	Total athletic identity T3	33	41.38	4.46
					Athletic Identity Measurement Scale	Cronbach's alpha	α = 0.81	Previous research	Total athletic identity T4	33	41.82	4.54
Rumbold, J., Fletcher, D., & Daniels, K.	2020	An experience sampling study of organisational stress process and future playing time in professional sport	To longitudinally examine the relationships between daily cognitive appraisals of organizational events, affective responses, and coping in academy rugby union players.	n= 39, 16-19 years, rugby union academy, UK	Affective responses tool	Nil	Not reported	Not reported	Threat appraisals	39	1.67	0.48	Significant relationship between threat appraisals (В = 0.22, p < .001) and harm appraisals (В = 0.25, p < .001) and negative affect. Appraisals accounted for 31% of the within-person variance. Person-averaged threat (В = 0.54, p < .01) and harm appraisals (В = 0.38, p < .05) were significantly related to negative affect. Significant relationships between challenge appraisals (В = 0.15, p < .01) …	5 / 7	0.71
					Affective responses tool	Nil	Not reported	Not reported	Challenge appraisals	39	3.19	0.88
					Affective responses tool	Nil	Not reported	Not reported	Harm appraisals	39	1.52	0.49
					Affective responses tool	Cronbach's alpha	α = 0.71	Author calculated	Negative affection	39	1.72	0.42
					Affective responses tool	Nil	Not reported	Not reported	Positive affection	39	3.24	0.78
					Coping functions and behaviours tool	Cronbach's alpha	α = 0.76	Author calculated	Executing control to solve problems	39	1.49	0.66
					Coping functions and behaviours tool	Cronbach's alpha	α = 0.85	Author calculated	Eliciting support to solve problems	39	1.6	0.71
					Coping functions and behaviours tool	Cronbach's alpha	α = 0.64	Author calculated	Executing control to express affection	39	1.75	0.67
					Coping functions and behaviours tool	Cronbach's alpha	α = 0.78	Author calculated	Eliciting support to express affection	39	1.94	0.76
					Revised NEO personality inventory	Cronbach's alpha	α = 0.94	Author calculated	Neuroticism	39	2.21	0.63
					Revised NEO personality inventory	Cronbach's alpha	α = 0.96	Author calculated	Extraversion	39	3.08	0.81
Sagar, S. B., Busch, B. K., & Jowett, S.	2010	Success and Failure, Fear of Failure, and Coping Responses of Adolescent Academy Football Players	To assess, through a survey, the dimensions and levels of fear of failure among the players.	n= 81, 16-18 years, soccer academy, England	Performance Failure Appraisal Inventory	Nil	Not reported	Not reported	Experiencing shame and embarrassment	81	2.03	0.83	Descriptive statistics & qualitative results used.	7 / 7	1
					Performance Failure Appraisal Inventory	Nil	Not reported	Not reported	Having an uncertain future	81	1.78	0.71
					Performance Failure Appraisal Inventory	Nil	Not reported	Not reported	Upsetting important others	81	1.78	0.71
					Performance Failure Appraisal Inventory	Nil	Not reported	Not reported	Important others losing interest	81	1.47	0.8
					Performance Failure Appraisal Inventory	Nil	Not reported	Not reported	Devaluing self-estimate	81	1.24	0.66
Saward, C., Morris, J. G., Nevill, M. E., Minniti, A. M., & Sunderland, C.	2019	Psychological characteristics of developing excellence in elite youth football players in English professional academies	To examine the development of psychological characteristics of developing excellence in relation to the career progression of elite youth football players in English professional academies.	n= 111, 11-16 years, soccer academy, England	Psychological Characteristics for developing excellence	Cronbach's alpha	α = 0.88	Author calculated	Support for long term success U14 Cat.1-2	54	4.28	0.76	Significant effect of age on imagery use during practice and competition (Factor 2) scores significantly decreased with age (p <.05). No significant effect of age or eventual scholarship status on scores for support for long-term success (Factor 1), ability to organise and engage in quality practice (Factor 4), and support from others to compete to my potential (Factor 6) (p >.05). Coping with pe…	6 / 7	0.86
					Psychological Characteristics for developing excellence	Cronbach's alpha	α = 0.88	Author calculated	Support for long term success U14 Cat. 3-4	20	4.04	0.62
					Psychological Characteristics for developing excellence	Cronbach's alpha	α = 0.88	Author calculated	Support for long term success U14 Cat. Non	69	4.5	0.65
					Psychological Characteristics for developing excellence	Cronbach's alpha	α = 0.88	Author calculated	Support for long term success U14 Cat. ALL	143	4.35	0.7
					Psychological Characteristics for developing excellence	Cronbach's alpha	α = 0.88	Author calculated	Support for long term success U16 Cat.1-2	35	4.65	0.47
					Psychological Characteristics for developing excellence	Cronbach's alpha	α = 0.88	Author calculated	Support for long term success U16 Cat. 3-4	26	4.37	0.6
					Psychological Characteristics for developing excellence	Cronbach's alpha	α = 0.88	Author calculated	Support for long term success U16 Cat. Non	22	4.36	0.76
					Psychological Characteristics for developing excellence	Cronbach's alpha	α = 0.88	Author calculated	Support for long term success U16 Cat. ALL	83	4.48	0.61
					Psychological Characteristics for developing excellence	Cronbach's alpha	α = 0.88	Author calculated	Support for long term success ALL Cat.1-2	89	4.43	0.68
					Psychological Characteristics for developing excellence	Cronbach's alpha	α = 0.88	Author calculated	Support for long term success ALLCat. 3-4	46	4.23	0.62
					Psychological Characteristics for developing excellence	Cronbach's alpha	α = 0.88	Author calculated	Support for long term success ALL Cat. Non	91	4.46	0.67
					Psychological Characteristics for developing excellence	Cronbach's alpha	α = 0.88	Author calculated	Support for long term success ALL Cat. ALL	226	4.4	0.67
					Psychological Characteristics for developing excellence	Cronbach's alpha	α = 0.84	Author calculated	Imagery use during practice and competition U14 Cat. 1-2	54	4.37	0.65
					Psychological Characteristics for developing excellence	Cronbach's alpha	α = 0.84	Author calculated	Imagery use during practice and competition U14 Cat. 3-4	20	4.25	0.67
					Psychological Characteristics for developing excellence	Cronbach's alpha	α = 0.84	Author calculated	Imagery use during practice and competition U14 Non	69	4.57	0.65
					Psychological Characteristics for developing excellence	Cronbach's alpha	α = 0.84	Author calculated	Imagery use during practice and competition U14 ALL	143	4.45	0.66
					Psychological Characteristics for developing excellence	Cronbach's alpha	α = 0.84	Author calculated	Imagery use during practice and competition U16 Cat. 1-2	35	4.43	0.61
					Psychological Characteristics for developing excellence	Cronbach's alpha	α = 0.84	Author calculated	Imagery use during practice and competition U16 Cat. 3-4	26	4.06	0.81
					Psychological Characteristics for developing excellence	Cronbach's alpha	α = 0.84	Author calculated	Imagery use during practice and competition U16 Non	22	4.33	0.64
					Psychological Characteristics for developing excellence	Cronbach's alpha	α = 0.84	Author calculated	Imagery use during practice and competition U16 ALL	83	4.29	0.7
					Psychological Characteristics for developing excellence	Cronbach's alpha	α = 0.84	Author calculated	Imagery use during practice and competition ALL Cat. 1-2	89	4.39	0.63
					Psychological Characteristics for developing excellence	Cronbach's alpha	α = 0.84	Author calculated	Imagery use during practice and competition ALL Cat. 3-4	46	4.14	0.75
					Psychological Characteristics for developing excellence	Cronbach's alpha	α = 0.84	Author calculated	Imagery use during practice and competition ALL Non	91	4.52	0.65
					Psychological Characteristics for developing excellence	Cronbach's alpha	α = 0.84	Author calculated	Imagery use during practice and competition ALL	226	4.39	0.68
					Psychological Characteristics for developing excellence	Cronbach's alpha	α = 0.78	Author calculated	Coping with performance and developmental pressures U14 cat. 1-2	54	4.23	0.62
					Psychological Characteristics for developing excellence	Cronbach's alpha	α = 0.78	Author calculated	Coping with performance and developmental pressures U14 cat. 3-4	20	3.92	0.75
					Psychological Characteristics for developing excellence	Cronbach's alpha	α = 0.78	Author calculated	Coping with performance and developmental pressures U14 Non	69	3.93	0.79
					Psychological Characteristics for developing excellence	Cronbach's alpha	α = 0.78	Author calculated	Coping with performance and developmental pressures U14 ALL	143	4.04	0.73
					Psychological Characteristics for developing excellence	Cronbach's alpha	α = 0.78	Author calculated	Coping with performance and developmental pressures U16 cat. 1-2	35	4.54	0.54
					Psychological Characteristics for developing excellence	Cronbach's alpha	α = 0.78	Author calculated	Coping with performance and developmental pressures U16 cat. 3-4	26	4.04	0.62
					Psychological Characteristics for developing excellence	Cronbach's alpha	α = 0.78	Author calculated	Coping with performance and developmental pressures U16 Non	22	4.3	0.69
					Psychological Characteristics for developing excellence	Cronbach's alpha	α = 0.78	Author calculated	Coping with performance and developmental pressures U16 ALL	83	4.32	0.63
					Psychological Characteristics for developing excellence	Cronbach's alpha	α = 0.78	Author calculated	Coping with performance and developmental pressures ALL cat. 1-2	89	4.35	0.61
					Psychological Characteristics for developing excellence	Cronbach's alpha	α = 0.78	Author calculated	Coping with performance and developmental pressures ALL cat. 3-4	46	3.99	0.67
					Psychological Characteristics for developing excellence	Cronbach's alpha	α = 0.78	Author calculated	Coping with performance and developmental pressures ALL Non	91	4.02	0.78
					Psychological Characteristics for developing excellence	Cronbach's alpha	α = 0.78	Author calculated	Coping with performance and developmental pressures ALL	226	4.15	0.71
					Psychological Characteristics for developing excellence	Cronbach's alpha	α = 0.76	Author calculated	Ability to organise and engage in quality practice U14 Cat. 1-2	54	5.07	0.45
					Psychological Characteristics for developing excellence	Cronbach's alpha	α = 0.76	Author calculated	Ability to organise and engage in quality practice U14 Cat. 3-4	20	4.99	0.8
					Psychological Characteristics for developing excellence	Cronbach's alpha	α = 0.76	Author calculated	Ability to organise and engage in quality practice U14 Non	69	4.96	0.62
					Psychological Characteristics for developing excellence	Cronbach's alpha	α = 0.76	Author calculated	Ability to organise and engage in quality practice U14 ALL	143	5.01	0.59
					Psychological Characteristics for developing excellence	Cronbach's alpha	α = 0.76	Author calculated	Ability to organise and engage in quality practice U16 Cat. 1-2	35	5.1	0.57
					Psychological Characteristics for developing excellence	Cronbach's alpha	α = 0.76	Author calculated	Ability to organise and engage in quality practice U16 Cat. 3-4	26	4.75	0.61
					Psychological Characteristics for developing excellence	Cronbach's alpha	α = 0.76	Author calculated	Ability to organise and engage in quality practice U16 Non	22	4.82	0.59
					Psychological Characteristics for developing excellence	Cronbach's alpha	α = 0.76	Author calculated	Ability to organise and engage in quality practice U16 ALL	83	4.92	0.6
					Psychological Characteristics for developing excellence	Cronbach's alpha	α = 0.76	Author calculated	Ability to organise and engage in quality practice ALL Cat. 1-2	89	5.08	0.5
					Psychological Characteristics for developing excellence	Cronbach's alpha	α = 0.76	Author calculated	Ability to organise and engage in quality practice ALL Cat. 3-4	46	4.85	0.7
					Psychological Characteristics for developing excellence	Cronbach's alpha	α = 0.76	Author calculated	Ability to organise and engage in quality practice ALL Non	91	4.93	0.61
					Psychological Characteristics for developing excellence	Cronbach's alpha	α = 0.76	Author calculated	Ability to organise and engage in quality practice ALL	226	4.97	0.59
					Psychological Characteristics for developing excellence	Cronbach's alpha	α = 0.74	Author calculated	Evaluating performances and working on weaknesses U14 Cat 1-2	54	5.16	0.48
					Psychological Characteristics for developing excellence	Cronbach's alpha	α = 0.74	Author calculated	Evaluating performances and working on weaknesses U14 Cat 3-4	20	5.14	0.81
					Psychological Characteristics for developing excellence	Cronbach's alpha	α = 0.74	Author calculated	Evaluating performances and working on weaknesses U14 Non	69	5.11	0.59
					Psychological Characteristics for developing excellence	Cronbach's alpha	α = 0.74	Author calculated	Evaluating performances and working on weaknesses U14 ALL	143	5.13	0.59
					Psychological Characteristics for developing excellence	Cronbach's alpha	α = 0.74	Author calculated	Evaluating performances and working on weaknesses U16 Cat 1-2	35	5.38	0.45
					Psychological Characteristics for developing excellence	Cronbach's alpha	α = 0.74	Author calculated	Evaluating performances and working on weaknesses U16 Cat 3-4	26	5.02	0.71
					Psychological Characteristics for developing excellence	Cronbach's alpha	α = 0.74	Author calculated	Evaluating performances and working on weaknesses U16 Non	22	5.03	0.71
					Psychological Characteristics for developing excellence	Cronbach's alpha	α = 0.74	Author calculated	Evaluating performances and working on weaknesses U16 ALL	83	5.17	0.63
					Psychological Characteristics for developing excellence	Cronbach's alpha	α = 0.74	Author calculated	Evaluating performances and working on weaknesses ALL Cat 1-2	89	5.24	0.48
					Psychological Characteristics for developing excellence	Cronbach's alpha	α = 0.74	Author calculated	Evaluating performances and working on weaknesses ALL Cat 3-4	46	5.07	0.75
					Psychological Characteristics for developing excellence	Cronbach's alpha	α = 0.74	Author calculated	Evaluating performances and working on weaknesses ALL Non	91	5.09	0.62
					Psychological Characteristics for developing excellence	Cronbach's alpha	α = 0.74	Author calculated	Evaluating performances and working on weaknesses ALL	226	5.15	0.6
					Psychological Characteristics for developing excellence	Cronbach's alpha	α = 0.71	Author calculated	Support from others to compete to my potential U14 Cat. 1-2	54	4.43	0.75
					Psychological Characteristics for developing excellence	Cronbach's alpha	α = 0.71	Author calculated	Support from others to compete to my potential U14 Cat. 3-4	20	4.22	0.67
					Psychological Characteristics for developing excellence	Cronbach's alpha	α = 0.71	Author calculated	Support from others to compete to my potential U14 Non	69	4.55	0.64
					Psychological Characteristics for developing excellence	Cronbach's alpha	α = 0.71	Author calculated	Support from others to compete to my potential U14 ALL	143	4.46	0.7
					Psychological Characteristics for developing excellence	Cronbach's alpha	α = 0.71	Author calculated	Support from others to compete to my potential U16 Cat. 1-2	35	4.65	0.47
					Psychological Characteristics for developing excellence	Cronbach's alpha	α = 0.71	Author calculated	Support from others to compete to my potential U16 Cat. 3-4	26	4.37	0.51
					Psychological Characteristics for developing excellence	Cronbach's alpha	α = 0.71	Author calculated	Support from others to compete to my potential U16 Non	22	4.54	0.61
					Psychological Characteristics for developing excellence	Cronbach's alpha	α = 0.71	Author calculated	Support from others to compete to my potential U16 ALL	83	4.53	0.53
					Psychological Characteristics for developing excellence	Cronbach's alpha	α = 0.71	Author calculated	Support from others to compete to my potential ALL Cat. 1-2	89	4.52	0.66
					Psychological Characteristics for developing excellence	Cronbach's alpha	α = 0.71	Author calculated	Support from others to compete to my potential ALL Cat. 3-4	46	4.31	0.59
					Psychological Characteristics for developing excellence	Cronbach's alpha	α = 0.71	Author calculated	Support from others to compete to my potential ALL Non	91	4.55	0.63
					Psychological Characteristics for developing excellence	Cronbach's alpha	α = 0.71	Author calculated	Support from others to compete to my potential ALL	226	4.49	0.64
						Data gained via email with corresponding author			T1 (all) - Support for long term success	111	4.49	0.67
						Data gained via email with corresponding author			T1 (all) - Imagery use during practice and competition	111	4.43	0.73
						Data gained via email with corresponding author			T1 (all) - Coping with performance and developmental pressures	111	4.15	0.74
						Data gained via email with corresponding author			T1 (all) - Ability to organise and engage in quality practice	111	5.02	0.57
						Data gained via email with corresponding author			T1 (all) - Evaluating performances and working on weaknesses	111	5.19	0.54
						Data gained via email with corresponding author			T1 (all) - Support from others to compete to my potential	111	4.57	0.66
Schorer, J., Baker, J., Lotz, S., & Busch, D.	2010	Success and Failure, Fear of Failure, and Coping Responses of Adolescent Academy Football Players	To examine relationships among achievement motivation, relative age, and size of one’s early developmental environment in predicting attainment in a national talent program.	n= 81, 16-18 years, soccer academy, UK	Achievement Motivation Scale for Sports	Cronbach's alpha	α = 0.93-0.95	Author calculated	Achievement motivation total score	36	28.55	7.94	No significant effect noted for male players (gender differences) who were nominated and level of achievement motivation (F 1,470 = 1.65, p = 0.20). Relative age effects and birthplace had no significant relationship with achievement motivation.	7 /7	1
Sieghartsleitner, R., Zuber, C., Zibung, M., & Conzelmann, A.	2019	Science or Coaches' Eye? - Both! Beneficial Collaboration of Multidimensional Measurements and Coach Assessments for Efficient Talent Selection in Elite Youth Football	To examine whether coach assessments, motor performance tests, or multidimensional data show a higher success rate within talent selection in elite youth football by directly comparing the prognostic validity of these instruments. Secondly to clarify the evidence underlying the assumption that combinations of the assessment methods may lead to superior predictions, as the use of combinations is e…	n= 20, 13.53 (±0.38) years, soccer talent development squad, Switzerland	Achievement Motive Scale – Sport	Cronbach's alpha	α = 0.73-0.76	Author calculated	Achievement motive	20	1.91	0.88	Psychological characteristics did not sitgnificantly influence the holistic model (p = 0.80) or multidimensional model (p = 0.27).	6 / 7	0.86
					Sport Orientation Questionnaire	Cronbach's alpha	α = 0.81	Author calculated	Achievement goal orientations	20	4.7	0.23
					Sport Motivation Scale	Cronbach's alpha	α = 0.86	Author calculated	Self-determination	20	10.25	2.36
Toering, T., Elferink-Gemser, M. T., Jordet, G., Pepping, G., & Visscher, C.	2012	Self-regulation of learning and performance level of elite youth soccer players	To examine the relationship between self-regulation of learning and performance level, whilst controlling for relative age.	n= 256, 12-17 years, soccer academy, Netherlands	Self-Regulation of Learning Self-Report Scale	Nil	Not reported	Not reported	Planning - Full sample	256	2.59	0.53	International level players scored higher on reflection than national level players (ES = 0.31; p < .05). Odds ratio indicated that players were 1.69 times more likely to belong to the international level group for each point they scored on reflection.	7 / 7	1
					Self-Regulation of Learning Self-Report Scale	Nil	Not reported	Not reported	Self-monitoring - Full sample	256	2.71	0.51
					Self-Regulation of Learning Self-Report Scale	Nil	Not reported	Not reported	Evaluation - Full sample	256	3.56	0.59
					Self-Regulation of Learning Self-Report Scale	Nil	Not reported	Not reported	Reflection - Full sample	256	4.12	0.64
					Self-Regulation of Learning Self-Report Scale	Nil	Not reported	Not reported	Effort - Full sample	256	3.02	0.49
					Self-Regulation of Learning Self-Report Scale	Nil	Not reported	Not reported	Self-efficacy - Full sample	256	2.88	0.41
					Self-Regulation of Learning Self-Report Scale	Nil	Not reported	Not reported	Planning - International	76	2.63	0.54
					Self-Regulation of Learning Self-Report Scale	Nil	Not reported	Not reported	Self-monitoring - International	76	2.76	0.51
					Self-Regulation of Learning Self-Report Scale	Nil	Not reported	Not reported	Evaluation - International	76	3.61	0.63
					Self-Regulation of Learning Self-Report Scale	Nil	Not reported	Not reported	Reflection - International	76	4.25	0.55
					Self-Regulation of Learning Self-Report Scale	Nil	Not reported	Not reported	Effort - International	76	3.07	0.5
					Self-Regulation of Learning Self-Report Scale	Nil	Not reported	Not reported	Self-efficacy - International	76	2.9	0.45
					Self-Regulation of Learning Self-Report Scale	Nil	Not reported	Not reported	Planning - National	178	2.58	0.53
					Self-Regulation of Learning Self-Report Scale	Nil	Not reported	Not reported	Self-monitoring - National	178	2.69	0.51
					Self-Regulation of Learning Self-Report Scale	Nil	Not reported	Not reported	Evaluation - National	178	3.53	0.56
					Self-Regulation of Learning Self-Report Scale	Nil	Not reported	Not reported	Reflection - National	178	4.06	0.66
					Self-Regulation of Learning Self-Report Scale	Nil	Not reported	Not reported	Effort - National	178	3	0.49
					Self-Regulation of Learning Self-Report Scale	Nil	Not reported	Not reported	Self-efficacy - National	178	2.87	0.39
Tredrea, M., Dascombe, B., Sanctuary, C. E., & Scanlan, A. T.	2017	The role of anthropometric, performance and psychological attributes in predicting selection into an elite development programme in older adolescent rugby league players	To identify attributes that discriminate selected from non-selected players and predict selection into a rugby league development programme in older adolescent players.	n= 160, 15-18 years, rugby league talent program, Australia	Mental Toughness Questionnaire 48	Nil	Not reported	Not reported	Challenge - U16 selected	51	30	4	No significant differences in psychological attributes were seen between selected and non-selected players in either age group (p > 0.05).	7 / 7	1
					Mental Toughness Questionnaire 48	Nil	Not reported	Not reported	Challenge - U16 non-selected	49	31	4
					Mental Toughness Questionnaire 48	Nil	Not reported	Not reported	Commitment - U16 selected	51	43	5
					Mental Toughness Questionnaire 48	Nil	Not reported	Not reported	Commitment - U16 non-selected	49	44	5
					Mental Toughness Questionnaire 48	Nil	Not reported	Not reported	Control- Emotional functions - U16 selected	51	24	3
					Mental Toughness Questionnaire 48	Nil	Not reported	Not reported	Control- Emotional functions - U16 non-selected	49	24	3
					Mental Toughness Questionnaire 48	Nil	Not reported	Not reported	Control- life - U16 selected	51	25	3
					Mental Toughness Questionnaire 48	Nil	Not reported	Not reported	Control- life - U16 non-selected	49	25	3
					Mental Toughness Questionnaire 48	Nil	Not reported	Not reported	Confidence - abilities U16 selected	51	33	4
					Mental Toughness Questionnaire 48	Nil	Not reported	Not reported	Confidence - abilities U16 non-selected	49	34	4
					Mental Toughness Questionnaire 48	Nil	Not reported	Not reported	Confidence - interpersonal U16 selected	51	22	3
					Mental Toughness Questionnaire 48	Nil	Not reported	Not reported	Confidence - interpersonal U16 non-selected	49	21	4
					Mental Toughness Questionnaire 48	Nil	Not reported	Not reported	Mental toughness total - U16 selected	51	177	16
					Mental Toughness Questionnaire 48	Nil	Not reported	Not reported	Mental toughness total - U16 non-selected	49	179	19
					Mental Toughness Questionnaire 48	Nil	Not reported	Not reported	Challenge - U18 selected	19	32	3
					Mental Toughness Questionnaire 48	Nil	Not reported	Not reported	Challenge - U18 non-selected	41	21	2
					Mental Toughness Questionnaire 48	Nil	Not reported	Not reported	Commitment - U18 selected	19	45	4
					Mental Toughness Questionnaire 48	Nil	Not reported	Not reported	Commitment - U18 non-selected	41	45	4
					Mental Toughness Questionnaire 48	Nil	Not reported	Not reported	Control- Emotional functions - U18 selected	19	24	3
					Mental Toughness Questionnaire 48	Nil	Not reported	Not reported	Control- Emotional functions - U18 non-selected	41	24	3
					Mental Toughness Questionnaire 48	Nil	Not reported	Not reported	Control- life - U18 selected	19	27	3
					Mental Toughness Questionnaire 48	Nil	Not reported	Not reported	Control- life - U18 non-selected	41	26	2
					Mental Toughness Questionnaire 48	Nil	Not reported	Not reported	Confidence - abilities U18 selected	19	34	4
					Mental Toughness Questionnaire 48	Nil	Not reported	Not reported	Confidence - abilities U18 non-selected	41	34	4
					Mental Toughness Questionnaire 48	Nil	Not reported	Not reported	Confidence - interpersonal U18 selected	19	23	3
					Mental Toughness Questionnaire 48	Nil	Not reported	Not reported	Confidence - interpersonal U18 non-selected	41	22	3
					Mental Toughness Questionnaire 48	Nil	Not reported	Not reported	Mental toughness total - U18 selected	19	183	15
					Mental Toughness Questionnaire 48	Nil	Not reported	Not reported	Mental toughness total - U18 non-selected	41	182	14
Turner, M. J., Jones, M. V., Sheffield, D., Slater, M. J., Barker, J. B., & Bell, J. J.	2013	Who thrives under pressure? Predicting the performance of elite academy cricketers using the cardiovascular indicators of challenge and threat states	To assess whether cardiovascular reactivity patterns indexing challenge and threat states predicted batting performance in elite male county and national academy cricketers.	n= 42, 16.45 (±1.38) years, cricket academy, UK	Sport Emotion Questionnaire	Nil	Not reported	Not reported	Anxiety - Full sample	42	1.93	1.11	A higher challenge and threat index value (indicating challenge reactivity) was significantly associated with higher total score (b = 4.61, β = .65). Significant associations were found between the challenge and threat index and helpfulness of emotional state (r = 0.36; p < 0.05). Performance was positively and significantly associated with performance approach goals (r = 0.35; p < 0.05) and self…	6 / 7	0.86
					Sport Emotion Questionnaire	Nil	Not reported	Not reported	Excitement - Full sample	42	2.62	0.88
					Sport Emotion Questionnaire	Nil	Not reported	Not reported	Happiness - Full sample	42	2.28	0.75
					Sport Emotion Questionnaire	Nil	Not reported	Not reported	Helpfulness of Emotional functional state - Full sample	42	3.24	0.73
					Achievement Goals Questionnaire	Nil	Not reported	Not reported	Performance approach goals - Full sample	42	6.63	0.63
					Achievement Goals Questionnaire	Nil	Not reported	Not reported	Performance avoidance goals - Full sample	42	3.38	1.35
					Achievement Goals Questionnaire	Nil	Not reported	Not reported	Mastery approach goals - Full sample	42	5.2	1.4
					Achievement Goals Questionnaire	Nil	Not reported	Not reported	Mastery avoidance goals - Full sample	42	2.98	1.44
					Academic control scale	Nil	Not reported	Not reported	Control - Full sample	42	4.1	1.08
					Self-efficacy (Author developed tool)	Nil	Not reported	Not reported	Self-efficacy - Full sample	42	3.84	0.67
					Sport Emotion Questionnaire	Nil	Not reported	Not reported	Anxiety - Treat reactivity - performed well	5	1.8	0.84
					Sport Emotion Questionnaire	Nil	Not reported	Not reported	Excitement - Treat reactivity - performed well	5	3.2	0.84
					Sport Emotion Questionnaire	Nil	Not reported	Not reported	Happiness - Treat reactivity - performed well	5	2.4	0.89
					Sport Emotion Questionnaire	Nil	Not reported	Not reported	Helpfulness of Emotional functional state - Treat reactivity - performed well	5	3.4	0.89
					Achievement Goals Questionnaire	Nil	Not reported	Not reported	Performance approach goals - Treat reactivity - performed well	5	6.8	0.45
					Achievement Goals Questionnaire	Nil	Not reported	Not reported	Performance avoidance goals - Treat reactivity - performed well	5	2.6	1.14
					Achievement Goals Questionnaire	Nil	Not reported	Not reported	Mastery approach goals - Treat reactivity - performed well	5	5.8	1.3
					Achievement Goals Questionnaire	Nil	Not reported	Not reported	Mastery avoidance goals - Treat reactivity - performed well	5	2.5	1.73
					Academic control scale	Nil	Not reported	Not reported	Control - Treat reactivity - performed well	5	4.4	0.89
					Self-efficacy (Author developed tool)	Nil	Not reported	Not reported	Self-efficacy - Treat reactivity - performed well	5	4.5	0.5
					Sport Emotion Questionnaire	Nil	Not reported	Not reported	Anxiety - Treat reactivity - performed poorly	17	1.94	1.25
					Sport Emotion Questionnaire	Nil	Not reported	Not reported	Excitement - Treat reactivity - performed poorly	17	2.82	0.73
					Sport Emotion Questionnaire	Nil	Not reported	Not reported	Happiness - Treat reactivity - performed poorly	17	2.38	0.72
					Sport Emotion Questionnaire	Nil	Not reported	Not reported	Helpfulness of Emotional functional state - Treat reactivity - performed poorly	17	3	0.89
					Achievement Goals Questionnaire	Nil	Not reported	Not reported	Performance approach goals - Treat reactivity - performed poorly	17	6.44	0.81
					Achievement Goals Questionnaire	Nil	Not reported	Not reported	Performance avoidance goals - Treat reactivity - performed poorly	17	3.56	1.26
					Achievement Goals Questionnaire	Nil	Not reported	Not reported	Mastery approach goals - Treat reactivity - performed poorly	17	5.38	1.45
					Achievement Goals Questionnaire	Nil	Not reported	Not reported	Mastery avoidance goals - Treat reactivity - performed poorly	17	3	1.41
					Academic control scale	Nil	Not reported	Not reported	Control - Treat reactivity - performed poorly	17	4	0.97
					Self-efficacy (Author developed tool)	Nil	Not reported	Not reported	Self-efficacy - Treat reactivity - performed poorly	17	3.62	0.65
					Sport Emotion Questionnaire	Nil	Not reported	Not reported	Anxiety - Challenge reactivity - performed well	14	1.64	1.01
					Sport Emotion Questionnaire	Nil	Not reported	Not reported	Excitement - Challenge reactivity - performed well	14	2.29	0.1
					Sport Emotion Questionnaire	Nil	Not reported	Not reported	Happiness - Challenge reactivity - performed well	14	2.08	0.86
					Sport Emotion Questionnaire	Nil	Not reported	Not reported	Helpfulness of Emotional functional state - Challenge reactivity - performed well	14	3.43	0.51
					Achievement Goals Questionnaire	Nil	Not reported	Not reported	Performance approach goals - Challenge reactivity - performed well	14	6.77	0.44
					Achievement Goals Questionnaire	Nil	Not reported	Not reported	Performance avoidance goals - Challenge reactivity - performed well	14	2.92	1.19
					Achievement Goals Questionnaire	Nil	Not reported	Not reported	Mastery approach goals - Challenge reactivity - performed well	14	4.64	1.34
					Achievement Goals Questionnaire	Nil	Not reported	Not reported	Mastery avoidance goals - Challenge reactivity - performed well	14	2.71	1.33
					Academic control scale	Nil	Not reported	Not reported	Control - Challenge reactivity - performed well	14	4.31	1.32
					Self-efficacy (Author developed tool)	Nil	Not reported	Not reported	Self-efficacy - Challenge reactivity - performed well	14	4	0.68
					Sport Emotion Questionnaire	Nil	Not reported	Not reported	Anxiety - Challenge reactivity - performed poorly	6	2.67	1.03
					Sport Emotion Questionnaire	Nil	Not reported	Not reported	Excitement - Challenge reactivity - performed poorly	6	2.33	0.82
					Sport Emotion Questionnaire	Nil	Not reported	Not reported	Happiness - Challenge reactivity - performed poorly	6	2.33	0.52
					Sport Emotion Questionnaire	Nil	Not reported	Not reported	Helpfulness of Emotional functional state - Challenge reactivity - performed poorly	6	3.33	0.52
					Achievement Goals Questionnaire	Nil	Not reported	Not reported	Performance approach goals - Challenge reactivity - performed poorly	6	6.67	0.52
					Achievement Goals Questionnaire	Nil	Not reported	Not reported	Performance avoidance goals - Challenge reactivity - performed poorly	6	4.5	1.52
					Achievement Goals Questionnaire	Nil	Not reported	Not reported	Mastery approach goals - Challenge reactivity - performed poorly	6	5.5	1.38
					Achievement Goals Questionnaire	Nil	Not reported	Not reported	Mastery avoidance goals - Challenge reactivity - performed poorly	6	3.83	1.6
					Academic control scale	Nil	Not reported	Not reported	Control - Challenge reactivity - performed poorly	6	3.67	1.03
					Self-efficacy (Author developed tool)	Nil	Not reported	Not reported	Self-efficacy - Challenge reactivity - performed poorly	6	3.58	0.38
Wachsmuth, S., Feichtinger, P., Bartley, J. & Honer, O.	2023	Psychological characteristics and future success: A prospective study examining youth soccer players at different stages within the German talent development pathway	To extend the empirical evidence on psychological characteristics by (a) validating the prognostic power of potential talent predictors for adult success in U17 “elite promotion” stage players and by (b) comparing these results to the group of U12 “talent development” stage players of the former study by Honer and Feichtinger (2016) using the same methodological approach.	n=369, 16.03 (± 0.41) years, soccer Academy, Germany	Achivement Motive Scale - Sport	Cronbach's alpha	0.65	Author calculated	Hope for success	237	2.28	0.48	Motivation was similar in both groups, U17 players’ win-orientation (t (1,936) = 13.69, p < .001) and ego-orientation (t (2,052) = 12.75, p < .001) were notably higher compared to U12 players. U17 players scored significantly lower in self-optimization (t (1,949) = 14.44, p < .001) and self-impediment (t (1,949) = 2.37, p = .018). U17 players scored significantly lower in general self-concept (t …	7 / 7	1
					Achivement Motive Scale - Sport	Cronbach's alpha	0.76	Author calculated	Fear of failure	237	0.63	0.47
					Sport Orientation Questionnaire	Cronbach's alpha	0.81	Author calculated	Competitiveness	237	4.5	0.46
					Sport Orientation Questionnaire	Cronbach's alpha	0.69	Author calculated	Win orientation	237	4.52	0.49
					Sport Orientation Questionnaire	Cronbach's alpha	0.74	Author calculated	Goal orientation	237	4.52	0.48
					Task and Ego Orientation in Sport Questionnaire	Cronbach's alpha	0.78	Author calculated	Task orientation	250	4.31	0.5
					Task and Ego Orientation in Sport Questionnaire	Cronbach's alpha	0.76	Author calculated	Ego orientation	250	3.55	0.71
					Volitional Components in Sport	Cronbach's alpha	0.97	Author calculated	Self-optimisation	250	1.86	0.59
					Volitional Components in Sport	Cronbach's alpha	0.82	Author calculated	Self-impediment	250	1.01	0.55
					Volitional Components in Sport	Cronbach's alpha	0.56	Author calculated	Loss of focus	250	0.41	0.34
					Physical Self-Concept Scales	Cronbach's alpha	0.72	Author calculated	General self-concept	250	3.31	0.36
					Physical Self-Concept Scales	Cronbach's alpha	0.77	Author calculated	Specific self-concept	250	64.44	16
					Self-efficacy in Soccer	Cronbach's alpha	0.78	Author calculated	Self-efficacy	237	3.37	0.35
					Competition Anxiety Inventory- Trait	Cronbach's alpha	0.83	Author calculated	Somatic anxiety	237	1.83	0.62
					Competition Anxiety Inventory- Trait	Cronbach's alpha	0.84	Author calculated	Worry	237	1.77	0.67
					Competition Anxiety Inventory- Trait	Cronbach's alpha	0.58	Author calculated	Disruption of concentration	237	1.41	0.45
Wolff, W., Bertrams, A., Schuler, J.	2019	Between Youth Football Players Selected and Not Selected for the German Talent Program: A Bayesian Analysis	To assess if self-control differs between athletes who were selected or not selected for a talent development program.	n= 18, 11-17 years, soccer talent development program, Germany	Brief Self-Control Scale	Omega coefficient	ω = 0.82	Author calculated	Self-control	18	3.75	0.48	Elite youth football players scored higher in trait self-control (M= 3.75, SD ± 0.47) than non-elite youth football players (M = 3.33, SD ± 0.40) (BF+0 = 54.99; 95 % CI = 0.28, 1.42)).	7 / 7	1
Zuber, C., & Conzelmann, A.	2014	The impact of the achievement motive on athletic performance in adolescent football players	To assess the impact of achievement motive on athletic performance in adolescent soccer players.	n= 140, 12-13 years, soccer academy, Switzerland	Achievement Motives Scale-Sport	Cronbach's alpha	α = 0.72	Author calculated	Hope for success	140	2.45	0.47	Hope for success to performance was significant (βHE→P =.26, C.R. [critical ratio] = 2.20, p = 0.03; βFF→P = 0.08, C.R. = 0.73, p = 0.47). Hope for success (HS), Fear of failure (FF)	6 / 7	0.86
					Achievement Motives Scale-Sport	Cronbach's alpha	α = 0.77	Author calculated	Fear of failure	140	0.6	0.58
Zuber, C., Zibung., M., & Conzelmann, A.	2015	Motivational patterns as an instrument for predicting success in promising young football players	To assess motivation patterns for predicting success in youth soccer players.	n= 140, 12-13 years, soccer academy, Switzerland	Sport Orientation Questionnaire	Cronbach's alpha	α = 0.74	Author calculated	Win orientation - T1	94	4.17	0.67	Highly intrinsically achievement orientated players were 1.7 times more likely to be selected the following summer T2. And 1.7 times more likely to be selected into the U15 national team. Win-orientated failure-fearing players were 1.8 times more likely to be slected at timepoint 2. But weren't selected into U15 national team.	5 / 7	0.71
					Sport Orientation Questionnaire	Cronbach's alpha	α = 0.66	Author calculated	Goal orientation - T1	94	4.71	0.37
					Achievement Motives Scale-Sport	Cronbach's alpha	α = 0.69	Author calculated	Hope for success - T1	94	2.43	0.48
					Achievement Motives Scale-Sport	Cronbach's alpha	α = 0.79	Author calculated	Fear of failure - T1	94	0.6	0.6
					Sport Motivation Scale	Cronbach's alpha	α = 0.82	Author calculated	Self-determination - T1	94	9.32	2.6
					Sport Orientation Questionnaire	Cronbach's alpha	α = 0.72	Author calculated	Win orientation - T2	92	4.34	0.57
					Sport Orientation Questionnaire	Cronbach's alpha	α = 0.81	Author calculated	Goal orientation - T2	92	4.73	0.39
					Achievement Motives Scale-Sport	Cronbach's alpha	α = 0.76	Author calculated	Hope for success - T2	92	2.39	0.51
					Achievement Motives Scale-Sport	Cronbach's alpha	α = 0.73	Author calculated	Fear of failure - T2	92	0.63	0.57
					Sport Motivation Scale	Cronbach's alpha	α = 0.86	Author calculated	Self-determination - T2	92	9.39	2.44
Zuber, C., Zibung., M., & Conzelmann, A.	2016	Holistic Patterns as an Instrument for Predicting the Performance of Promising Young Soccer Players - A 3-Years Longitudinal Study	To assess which patterns can be identified in young soccer players. To assess the stablility of hese patterns over time. Assess the development path these soccer players follow. Assess any patterns with sporting success.	n= 119, 12-15 years, soccer academy, Switzerland	Achievement Motives Scale-Sport	Cronbach's alpha	α = 0.72-0.77	Author calculated	Net hope - 12 years	119	1.86	0.81	Net hope scores do not significantly change with age (F 2,117 = 1.13; p = 0.33). No player transitions from the group of achievement-oriented highly skilled late-matured players are selected into the highest performance level. Failure-fearing fit players are more likely nominated into regional performance level (second highest level) (OR = 1.6).	6 / 7	0.86
					Achievement Motives Scale-Sport	Cronbach's alpha	α = 0.76	Author calculated	Net hope - 13 years	119	1.81	0.83
					Achievement Motives Scale-Sport	Cronbach's alpha	α = 0.82-0.83	Author calculated	Net hope - 14 years	119	1.94	0.72
NA = Not available
