# Supplementary material for: Exploring mental functions utilised by male youth team-based ball-sport athletes within academy programs: a systematic review and meta-aggregation
Source: Front Sports Act Living. 2024 Oct 17;6:1453817. doi: 10.3389/fspor.2024.1453817 (PMC11524844; doi:10.3389/fspor.2024.1453817)
Supplement: Supplementary Table S5 — Meta-aggregated data. [file Table5.xlsx]

## Sheet: Within study aggregation
Psychological attribute	Study	Population	Sample size	Mean	SD	Total Sample Size	Weighted Mean	Weighted SD
Team emphasis	Huijen at al., (2014)	Selected	76	3.1	0.6	113	3.07708	0.7725
		Deselected	37	3.03	0.59
Seeking and using social support	Barraclough et al., (2022)	U13	79	4.29	0.74	341	4.26405	0.872687
		U14	81	4.28	0.76
		U15	91	4.36	0.7
		U16	65	4.09	0.84
		U17	17	4.24	0.93
		U18	8	4.22	0.71
Perfectionist tendencies	Hill et al., (2019)	High likelihood	70	3.27	0.81	225	3.46978	0.864782
		Low likelihood	155	3.56	0.72
Perfectionist tendencies	Barraclough et al., (2022)	U13	79	3.23	0.71	341	3.30683	0.855971
		U14	81	3.27	0.75
		U15	91	3.1	0.67
		U16	65	3.55	0.8
		U17	17	3.86	0.78
		U18	8	3.64	0.87
Seeking and using social support	Hill et al., (2019)	High likelihood	70	4.67	0.74	225	4.38756	0.914703
		Low likelihood	155	4.26	0.88
Competitiveness	Joseph et al., (2023)	Selected U16	18	4.55	0.27	34	4.60176	0.546008
		Selected U18	16	4.66	0.33
Task orientation	Bennett et al., (2020)	Early adol. Tier 1	30	4.4	0.4	120	4.26083	0.723974
		Early adol. Tier 2	36	4.3	0.6
		Mid adol. Tier 1	31	4.2	0.5
		Mid adol. Tier 2	23	4.1	0.6
Task orientation	Huijen at al., (2014)	Selected	76	3.8	0.68	113	3.75416	0.828545
		Deselected	37	3.66	0.7
Ego orientation	Bennett et al., (2020)	Early adol. Tier 1	30	2.9	0.9	120	2.79083	0.918676
		Early adol. Tier 2	36	2.6	0.8
		Mid adol. Tier 1	31	2.9	0.8
		Mid adol. Tier 2	23	2.8	0.9
Ego orientation	Huijen at al., (2014)	Selected	76	3.53	0.79	113	3.5169	0.894276
		Deselected	37	3.49	0.82
Win orientation	Joseph et al., (2021)	Selected U16	18	3.66	0.83	34	3.77294	0.871601
		Selected U18	16	3.9	0.68
Goal orientation	Joseph et al., (2021)	Selected U16	18	4.06	0.52	34	4.18706	0.752911
		Selected U18	16	4.33	0.62
Motivation	Huijgen et al., (2014)	Selected	76	3.77	1.29	113	3.80929	1.12862
		Deselected	37	3.89	1.24
Clinical indicators	Barraclough et al., (2022)	U13	79	2.3	0.7	341	2.38501	0.87702
		U14	81	2.28	0.7
		U15	91	2.29	0.9
		U16	65	2.73	0.77
		U17	17	2.43	0.66
		U18	8	2.47	0.89
Clinical indicators	Hill et al., (2019)	High likelihood	70	1.99	0.62	225	2.26556	0.830095
		Low likelihood	155	2.39	0.72
Concentration	Huijgen et al., (2014)	Selected	76	3.52	0.76	113	3.4185	0.879189
		Deselected	37	3.21	0.8
Anxiety control	Huijgen et al., (2014)	Selected	76	3.79	1.06	113	3.68522	1.03114
		Deselected	37	3.47	1.07
Adverse response to failure	Barraclough et al., (2022)	U13	79	2.95	0.83	341	2.96516	0.930319
		U14	81	2.82	0.83
		U15	91	2.83	0.8
		U16	65	3.19	1.04
		U17	17	3.49	0.81
		U18	8	3.18	1.04
Adverse response to failure	Hill et al., (2019)	High likelihood	70	2.6	0.67	225	3.07533	0.883455
		Low likelihood	155	3.29	0.83
Active coping	Barraclough et al., (2022)	U13	79	4.28	0.62	341	4.39924	0.827133
		U14	81	4.43	0.75
		U15	91	4.45	0.68
		U16	65	4.39	0.7
		U17	17	4.49	0.59
		U18	8	4.57	0.77
Active coping	Hill et al., (2019)	High likelihood	70	4.98	0.54	225	4.58733	0.793584
		Low likelihood	155	4.41	0.67
Mental preparation	Huijgen et al., (2014)	Selected	76	2.86	0.87	113	2.81416	0.924004
		Deselected	37	2.72	0.82
Imagery and active preparation	Barraclough et al., (2022)	U13	79	3.59	0.74	341	3.78988	0.88724
		U14	81	3.77	0.87
		U15	91	3.7	0.77
		U16	65	4.06	0.81
		U17	17	4.05	0.66
		U18	8	4.24	0.67
Imagery and active preparation	Hill et al., (2019)	High likelihood	70	4.19	0.83	225	4.20378	0.891892
		Low likelihood	155	4.21	0.78
Self-regulation (global)	Cumming et al., (2018)	U13	45	3.79	0.54	150	3.66833	0.767579
		U14	36	3.57	0.64
		U15	35	3.66	0.59
		U16	34	3.62	0.6
Self directed control and management	Barraclough et al., (2022)	U13	79	4.33	0.68	341	4.36437	0.850759
		U14	81	4.35	0.63
		U15	91	4.41	0.81
		U16	65	4.37	0.77
		U17	17	4.39	0.69
		U18	8	4.23	0.83
Self directed control and management	Hill et al., (2019)	High likelihood	70	4.76	0.64	225	4.50511	0.808586
		Low likelihood	155	4.39	0.66

## Sheet: Meta-aggregation
Mental function	Psychological attribute	Study	Sample size	Mean	SD	Total sample size	Weighted Mean	Weighted SD
Orientation functions	Total athletic identity	Rogen et al., (2020)	33	40.24	4.57	201	40.4573	2.25803
		Mitchell et al., (2014)	168	40.5	5.2
Orientation functions	Exclusivity	Rogen et al., (2020)	33	5.85	0.96	201	5.76642	1.05804
		Mitchell et al., (2014)	168	5.75	1.15
Orientation functions	Negative affectivity	Rogen et al., (2020)	33	5.74	1.23	201	6.08269	0.997509
		Mitchell et al., (2014)	168	6.15	0.95
Orientation functions	Social identity	Rogen et al., (2020)	33	5.69	0.69	201	5.50612	0.860437
		Mitchell et al., (2014)	168	5.47	0.75
Orientation functions	Team emphasis	Huijgen at al., (2014)	113	3.08	0.77	134	3.14896	0.852092
		Elfrink-Gemser et al., (2004)	21	3.52	0.48
Global psychosocial functions	Support for long term success	Hauw et al., (2022)	70	3.93	0.72	239	4.36481	0.809713
		Kelly et al., (2020)	58	4.65	0.55
		Saward et al., (2019)	111	4.49	0.67
Global psychosocial functions	Support of others to compete to my potential	Hauw et al., (2022)	70	4.53	0.44	239	4.55343	0.776482
		Kelly et al., (2020)	58	4.55	0.69
		Saward et al., (2019)	111	4.57	0.66
Global psychosocial functions	Seeking and using social support	Barraclough et al., (2022)	341	4.26405	0.872687	566	4.31412	0.942075
		Hill et al., (2019)	225	4.39	0.91
Temperament and personality functions	Perfectionist tendencies	Barraclough et al., (2022)	341	3.30683	0.855971	566	3.37161	0.927076
		Hill et al., (2019)	225	3.46978	0.864782
Temperament and personality functions	Ability to organise and engage in quality practice	Hauw et al., (2022)	70	4.85	0.71	239	4.91925	0.789309
		Kelly et al., (2020)	58	4.81	0.62
		Saward et al., (2019)	111	5.02	0.57
Temperament and personality functions	Confidence	Huijgen et al., (2014)	113	3.48	0.71	134	3.55679	0.840815
		Elfrink-Gemser et al., (2004)	21	3.97	0.69
Energy and drive functions	Subjective vitality	Cheval et al., (2017)	104	4.38	1.13	195	4.87	1.02049
		Adie et al., (2012)	91	5.43	0.94
Energy and drive functions	Competitiveness	Joseph et al., (2021)	34	4.60176	0.546008	271	4.51277	0.685967
		Wachsmuth et al., (2023)	237	4.5	0.46
Energy and drive functions	Task orientation	Bennett et al., (2020)	120	4.26	0.72	568	4.1963	0.776726
		Huijgen et al., (2014)	113	3.75	0.83
		Kavussanu et al., (2011)	69	4.29	0.44
		Reilly et al., (2000)	16	4.69	0.44
		Wachsmuth et al., (2023)	250	4.31	0.5
Energy and drive functions	Ego orientation	Bennett et al., (2020)	120	2.79	0.92	568	3.311	0.90138
		Huijgen et al., (2014)	113	3.52	0.89
		Kavussanu et al., (2011)	69	3.03	0.76
		Reilly et al., (2000)	16	3.22	1.32
		Wachsmuth et al., (2023)	250	3.55	0.71
Energy and drive functions	Win orientation	Joseph et al., (2021)	34	3.77	0.87	365	4.36	0.755569
		Zuber et al., (2015)	94	4.17	0.67
		Wachsmuth et al., (2023)	237	4.52	0.49
Energy and drive functions	Goal orientation	Joseph et al., (2021)	34	4.19	0.75	385	4.5466	0.681226
		Sieghartsleitner et al., (2019)	20	4.7	0.23
		Zuber et al., (2015)	94	4.71	0.37
		Wachsmuth et al., (2023)	237	4.52	0.48
Energy and drive functions	Hope for success	Wachsmuth et al., (2023)	237	2.28	0.48	377	2.34313	0.69014
		Zuber et al., (2014)	140	2.45	0.47
Energy and drive functions	Fear of failure	Wachsmuth et al., (2023)	237	0.63	0.47	377	0.618859	0.714684
		Zuber et al., (2014)	140	0.6	0.58
Energy and drive functions	Motivation	Huijgen et al., (2014)	113	3.81	1.13	134	3.92597	1.00363
		Elfrink-Gemser et al., (2004)	21	4.55	0.32
Energy and drive functions	Self determination	Sieghartsleitner et al., (2019)	20	10.25	2.36	114	9.48316	1.59978
		Zuber et al., (2015)	94	9.32	2.6
Energy and drive functions	Clinical indicators	Barraclough et al., (2022)	341	2.39	0.88	566	2.3423	0.927438
		Hill et al., (2019)	225	2.27	0.83
Energy and drive functions	Exhaustion	Curran et al., (2013)	173	2.37	0.7	264	2.21144	0.848888
		Adie et al., (2012)	91	1.91	0.76
Energy and drive functions	Burnout	Cheval et al., (2017)	104	2.27	0.47	277	2.10137	0.721135
		Curran et al., (2013)	173	2	0.55
Attention functions	Concentration	Huijgen et al., (2014)	113	3.42	0.88	134	3.42627	0.89764
		Elfrink-Gemser et al., (2004)	21	3.46	0.39
Emotional functions	Anxiety control	Huijgen et al., (2014)	113	3.69	1.03	134	3.74485	0.972968
		Elfrink-Gemser et al., (2004)	21	4.04	0.48
Emotional functions	Coping with performance and developmental pressures	Hauw et al., (2022)	70	4.02	0.48	239	4.06582	0.792309
		Kelly et al., (2020)	58	3.96	0.59
		Saward et al., (2019)	111	4.15	0.74
Emotional functions	Adverse response to failure	Barraclough et al., (2022)	341	2.97	0.93	566	3.01373	0.954014
		Hill et al., (2019)	225	3.08	0.88
Emotional functions	Active coping	Barraclough et al., (2022)	341	4.4	0.83	566	4.47553	0.902282
		Hill et al., (2019)	225	4.59	0.79
High-level cognitive functions	Mental preparation	Huijgen et al., (2014)	113	2.81	0.92	134	2.71754	0.93679
		Elfrink-Gemser et al., (2004)	21	2.22	0.64
High-level cognitive functions	Imagery use during practice and competition	Hauw et al., (2022)	70	4.17	0.73	239	4.33686	0.852986
		Kelly et al., (2020)	58	4.36	0.72
		Saward et al., (2019)	111	4.43	0.73
High-level cognitive functions	Imagery and active preparation	Barraclough et al., (2022)	341	3.79	0.89	566	3.95299	0.943398
		Hill et al., (2019)	225	4.2	0.89
High-level cognitive functions	Self-regulation (global)	Cumming et al., (2018)	150	3.67	0.77	642	3.9229	0.799736
		Erikstad et al., (2018)	492	4	0.6
High-level cognitive functions	Evaluating performance and working on weakness	Hauw et al., (2022)	70	5.07	0.6	239	5.17427	0.759516
		Kelly et al., (2020)	58	5.27	0.62
		Saward et al., (2019)	111	5.19	0.54
High-level cognitive functions	Self directed control and management	Barraclough et al., (2022)	341	4.36	0.85	566	4.41963	0.913298
		Hill et al., (2019)	225	4.51	0.81
